# Supplementary material for: Novel asymmetric photodimerization reaction of coumarin derivatives bearing a chiral 2-oxazolidinone auxiliary
Source: RSC Adv. 2019 Apr 23;9(22):12365–9. doi: 10.1039/c9ra00822e (PMC9063662; doi:10.1039/c9ra00822e)
Supplement: RA-009-C9RA00822E-s002 [file RA-009-C9RA00822E-s002.cif]

# Electronic Supplementary Material (ESI) for RSC Advances.
# This journal is © The Royal Society of Chemistry 2019

####################################################################### 
# 
# This file contains crystal structure data downloaded from the 
# Cambridge Structural Database (CSD) hosted by the Cambridge 
# Crystallographic Data Centre (CCDC).
# 
# Full information about CCDC data access policies and citation 
# guidelines are available at http://www.ccdc.cam.ac.uk/access/V1 
# 
# Audit and citation data items may have been added by the CCDC. 
# Please retain this information to preserve the provenance of 
# this file and to allow appropriate attribution of the data. 
# 
#######################################################################

data_sample4_a
_audit_block_doi                 10.5517/ccdc.csd.cc1p3gr0
_database_code_depnum_ccdc_archive 'CCDC 1552472'
_audit_update_record             
;
2017-05-26 deposited with the CCDC.	2019-04-11 downloaded from the CCDC.
;

_audit_creation_method           SHELXL-2014/7
_shelx_SHELXL_version_number     2014/7
_chemical_name_systematic        ?
_chemical_name_common            ?
_chemical_melting_point          ?
_chemical_formula_moiety         ?
_chemical_formula_sum            'C20 H15 N O5'
_chemical_formula_weight         349.33

loop_
_atom_type_symbol
_atom_type_description
_atom_type_scat_dispersion_real
_atom_type_scat_dispersion_imag
_atom_type_scat_source
C C 0.0033 0.0016 'International Tables Vol C Tables 4.2.6.8 and 6.1.1.4'
H H 0.0000 0.0000 'International Tables Vol C Tables 4.2.6.8 and 6.1.1.4'
N N 0.0061 0.0033 'International Tables Vol C Tables 4.2.6.8 and 6.1.1.4'
O O 0.0106 0.0060 'International Tables Vol C Tables 4.2.6.8 and 6.1.1.4'

_space_group_crystal_system      orthorhombic
_space_group_IT_number           19
_space_group_name_H-M_alt        'P 21 21 21'
_space_group_name_Hall           'P 2ac 2ab'

_shelx_space_group_comment       
;
The symmetry employed for this shelxl refinement is uniquely defined
by the following loop, which should always be used as a source of
symmetry information in preference to the above space-group names.
They are only intended as comments.
;

loop_
_space_group_symop_operation_xyz
'x, y, z'
'-x+1/2, -y, z+1/2'
'-x, y+1/2, -z+1/2'
'x+1/2, -y+1/2, -z'

_cell_length_a                   6.1741(11)
_cell_length_b                   15.678(3)
_cell_length_c                   16.411(3)
_cell_angle_alpha                90
_cell_angle_beta                 90
_cell_angle_gamma                90
_cell_volume                     1588.6(5)
_cell_formula_units_Z            4
_cell_measurement_temperature    93
_cell_measurement_reflns_used    1326
_cell_measurement_theta_min      2.48
_cell_measurement_theta_max      21.42

_exptl_crystal_description       needle

_exptl_crystal_colour            colorless

_exptl_crystal_density_meas      ?
_exptl_crystal_density_method    ?
_exptl_crystal_density_diffrn    1.461
_exptl_crystal_F_000             728
_exptl_transmission_factor_min   ?
_exptl_transmission_factor_max   ?
_exptl_crystal_size_max          0.400
_exptl_crystal_size_mid          0.200
_exptl_crystal_size_min          0.200
_exptl_absorpt_coefficient_mu    0.106
_shelx_estimated_absorpt_T_min   0.959
_shelx_estimated_absorpt_T_max   0.979
_exptl_absorpt_correction_type   multi-scan

_exptl_absorpt_correction_T_min  0.904
_exptl_absorpt_correction_T_max  0.979
_exptl_absorpt_process_details   
;
SADABS Sheldrick 1996
;

_exptl_absorpt_special_details   ?
_diffrn_ambient_temperature      93
_diffrn_radiation_wavelength     0.71073
_diffrn_radiation_type           MoK\a
_diffrn_source                   'rotating anode'

_diffrn_measurement_device_type  'Bruker D8 goniometer'

_diffrn_measurement_method       'phi and omega scans'

_diffrn_detector_area_resol_mean 8.333

_diffrn_reflns_number            7790
_diffrn_reflns_av_unetI/netI     0.0638
_diffrn_reflns_av_R_equivalents  0.0490
_diffrn_reflns_limit_h_min       -7
_diffrn_reflns_limit_h_max       6
_diffrn_reflns_limit_k_min       -13
_diffrn_reflns_limit_k_max       18
_diffrn_reflns_limit_l_min       -19
_diffrn_reflns_limit_l_max       19
_diffrn_reflns_theta_min         1.796
_diffrn_reflns_theta_max         25.065
_diffrn_reflns_theta_full        25.000
_diffrn_measured_fraction_theta_max 0.999
_diffrn_measured_fraction_theta_full 1.000
_diffrn_reflns_Laue_measured_fraction_max 0.999
_diffrn_reflns_Laue_measured_fraction_full 1.000
_diffrn_reflns_point_group_measured_fraction_max 0.999
_diffrn_reflns_point_group_measured_fraction_full 1.000
_reflns_number_total             2815
_reflns_number_gt                2240
_reflns_threshold_expression     'I > 2\s(I)'
_reflns_Friedel_coverage         0.705
_reflns_Friedel_fraction_max     0.998
_reflns_Friedel_fraction_full    1.000

_reflns_special_details          
;
 Reflections were merged by SHELXL according to the crystal
 class for the calculation of statistics and refinement.
 
 _reflns_Friedel_fraction is defined as the number of unique
 Friedel pairs measured divided by the number that would be
 possible theoretically, ignoring centric projections and
 systematic absences.
;

_computing_data_collection       
'Bruker Instrument Service (Bruker AXS Inc., 2014)'

_computing_cell_refinement       'APEX2 (Bruker AXS)'

_computing_data_reduction        'SAINT (Bruker AXS Inc., 2013)'

_computing_structure_solution    'SHELXT (Sheldrick, 2013)'

_computing_structure_refinement  'SHELXL-2014 (Sheldrick, 2014)'

_computing_molecular_graphics    'XSHELL V6.3.1 (Bruker AXS Inc., 2004)'

_diffrn_source_type              'Bruker Turbo X-ray Source'


_diffrn_radiation_monochromator  'multilayered conforcal mirror'

_computing_publication_material  'Generate Report (Bruker AXS Inc., 2014)'


_refine_special_details          ?
_refine_ls_structure_factor_coef Fsqd
_refine_ls_matrix_type           full
_refine_ls_weighting_scheme      calc
_refine_ls_weighting_details     
'w=1/[\s^2^(Fo^2^)+(0.0361P)^2^] where P=(Fo^2^+2Fc^2^)/3'
_atom_sites_solution_primary     ?
_atom_sites_solution_secondary   ?
_atom_sites_solution_hydrogens   geom
_refine_ls_hydrogen_treatment    constr
_refine_ls_extinction_method     none
_refine_ls_extinction_coef       .
_refine_ls_abs_structure_details 
;
 Flack x determined using 745 quotients [(I+)-(I-)]/[(I+)+(I-)]
 (Parsons, Flack and Wagner, Acta Cryst. B69 (2013) 249-259).
;
_refine_ls_abs_structure_Flack   -1.1(10)
_chemical_absolute_configuration ad
_refine_ls_number_reflns         2815
_refine_ls_number_parameters     235
_refine_ls_number_restraints     0
_refine_ls_R_factor_all          0.0607
_refine_ls_R_factor_gt           0.0414
_refine_ls_wR_factor_ref         0.0864
_refine_ls_wR_factor_gt          0.0780
_refine_ls_goodness_of_fit_ref   1.026
_refine_ls_restrained_S_all      1.026
_refine_ls_shift/su_max          0.000
_refine_ls_shift/su_mean         0.000

loop_
_atom_site_label
_atom_site_type_symbol
_atom_site_fract_x
_atom_site_fract_y
_atom_site_fract_z
_atom_site_U_iso_or_equiv
_atom_site_adp_type
_atom_site_occupancy
_atom_site_site_symmetry_order
_atom_site_calc_flag
_atom_site_refinement_flags_posn
_atom_site_refinement_flags_adp
_atom_site_refinement_flags_occupancy
_atom_site_disorder_assembly
_atom_site_disorder_group
O001 O 0.8965(4) 0.64399(14) 0.80389(12) 0.0178(6) Uani 1 1 d . . . . .
O002 O 0.7009(4) 0.85366(14) 0.84077(13) 0.0187(6) Uani 1 1 d . . . . .
O003 O 1.0371(4) 0.55971(14) 0.70743(13) 0.0191(6) Uani 1 1 d . . . . .
O004 O 0.8910(4) 0.81522(14) 0.73237(14) 0.0215(6) Uani 1 1 d . . . . .
O005 O 0.4330(4) 0.68723(15) 0.62514(14) 0.0235(6) Uani 1 1 d . . . . .
N006 N 0.7543(5) 0.63942(18) 0.67201(15) 0.0159(7) Uani 1 1 d . . . . .
C007 C 0.9539(6) 0.6144(2) 0.4537(2) 0.0159(8) Uani 1 1 d . . . . .
C008 C 0.3457(6) 0.7957(2) 0.86810(19) 0.0152(8) Uani 1 1 d . . . . .
C009 C 0.5713(6) 0.6906(2) 0.6783(2) 0.0169(8) Uani 1 1 d . . . . .
C00A C 0.5183(6) 0.8487(2) 0.88866(19) 0.0150(8) Uani 1 1 d . . . . .
C00B C 0.5495(6) 0.74599(19) 0.75158(19) 0.0157(9) Uani 1 1 d . . . . .
C00C C 0.8946(6) 0.6180(2) 0.7348(2) 0.0162(8) Uani 1 1 d . . . . .
C00D C 0.3685(6) 0.7444(2) 0.79594(19) 0.0179(9) Uani 1 1 d . . . . .
H00D H 0.2522 0.7086 0.7795 0.021 Uiso 1 1 calc R U . . .
C00E C 0.7886(7) 0.6086(2) 0.39602(19) 0.0183(9) Uani 1 1 d . . . . .
H00E H 0.6543 0.6365 0.4055 0.022 Uiso 1 1 calc R U . . .
C00F C 0.1652(7) 0.7929(2) 0.91966(19) 0.0197(9) Uani 1 1 d . . . . .
H00F H 0.0463 0.7569 0.9067 0.024 Uiso 1 1 calc R U . . .
C00G C 0.7281(6) 0.8049(2) 0.7711(2) 0.0172(8) Uani 1 1 d . . . . .
C00H C 0.3342(7) 0.8945(2) 1.0090(2) 0.0218(9) Uani 1 1 d . . . . .
H00H H 0.3294 0.9279 1.0572 0.026 Uiso 1 1 calc R U . . .
C00I C 0.8131(7) 0.5965(2) 0.59544(19) 0.0176(9) Uani 1 1 d . . . . .
H00I H 0.6831 0.5683 0.5711 0.021 Uiso 1 1 calc R U . . .
C00J C 0.1597(7) 0.8422(2) 0.9892(2) 0.0221(9) Uani 1 1 d . . . . .
H00J H 0.0363 0.8405 1.0238 0.026 Uiso 1 1 calc R U . . .
C00K C 0.9135(6) 0.6586(2) 0.53445(18) 0.0187(9) Uani 1 1 d . . . . .
H00A H 0.8149 0.7076 0.5261 0.022 Uiso 1 1 calc R U . . .
H00B H 1.0521 0.6806 0.5564 0.022 Uiso 1 1 calc R U . . .
C00L C 1.1513(7) 0.5748(2) 0.4378(2) 0.0211(9) Uani 1 1 d . . . . .
H00L H 1.2669 0.5800 0.4757 0.025 Uiso 1 1 calc R U . . .
C00M C 1.0152(7) 0.5212(2) 0.3101(2) 0.0223(9) Uani 1 1 d . . . . .
H00M H 1.0351 0.4888 0.2618 0.027 Uiso 1 1 calc R U . . .
C00N C 0.8194(7) 0.5624(2) 0.3247(2) 0.0192(9) Uani 1 1 d . . . . .
H00N H 0.7061 0.5589 0.2857 0.023 Uiso 1 1 calc R U . . .
C00O C 0.9700(7) 0.5296(2) 0.6279(2) 0.0240(10) Uani 1 1 d . . . . .
H00C H 0.8977 0.4735 0.6324 0.029 Uiso 1 1 calc R U . . .
H00G H 1.0966 0.5239 0.5912 0.029 Uiso 1 1 calc R U . . .
C00P C 1.1805(7) 0.5278(2) 0.3666(2) 0.0229(9) Uani 1 1 d . . . . .
H00P H 1.3148 0.5001 0.3568 0.027 Uiso 1 1 calc R U . . .
C00Q C 0.5148(7) 0.8981(2) 0.9589(2) 0.0210(9) Uani 1 1 d . . . . .
H00Q H 0.6340 0.9337 0.9725 0.025 Uiso 1 1 calc R U . . .

loop_
_atom_site_aniso_label
_atom_site_aniso_U_11
_atom_site_aniso_U_22
_atom_site_aniso_U_33
_atom_site_aniso_U_23
_atom_site_aniso_U_13
_atom_site_aniso_U_12
O001 0.0214(16) 0.0181(11) 0.0138(12) 0.0008(11) -0.0032(11) -0.0023(12)
O002 0.0194(16) 0.0168(12) 0.0199(13) -0.0030(11) 0.0023(12) -0.0013(11)
O003 0.0205(16) 0.0205(12) 0.0162(13) -0.0005(10) -0.0023(12) 0.0050(11)
O004 0.0179(17) 0.0208(12) 0.0258(13) 0.0024(11) 0.0069(13) -0.0031(11)
O005 0.0196(16) 0.0279(14) 0.0230(13) -0.0035(11) -0.0047(13) 0.0024(12)
N006 0.0193(19) 0.0178(14) 0.0107(14) -0.0027(13) -0.0006(13) 0.0024(13)
C007 0.020(2) 0.0144(17) 0.0139(18) 0.0025(15) 0.0019(17) -0.0020(16)
C008 0.018(2) 0.0123(17) 0.0157(17) 0.0019(15) 0.0014(16) 0.0038(16)
C009 0.017(2) 0.0169(17) 0.0169(18) 0.0006(15) 0.0011(17) -0.0016(16)
C00A 0.015(2) 0.0152(16) 0.0143(17) 0.0032(15) 0.0012(16) 0.0008(17)
C00B 0.019(2) 0.0152(16) 0.0133(18) -0.0007(14) -0.0014(16) 0.0020(16)
C00C 0.016(2) 0.0134(17) 0.0189(19) 0.0040(15) -0.0003(18) -0.0029(16)
C00D 0.018(2) 0.0151(17) 0.0206(19) -0.0002(15) -0.0049(18) 0.0017(16)
C00E 0.021(2) 0.0166(17) 0.0178(18) 0.0024(15) -0.0010(18) 0.0009(17)
C00F 0.023(3) 0.0165(18) 0.0200(19) 0.0023(15) 0.0010(17) 0.0024(17)
C00G 0.019(2) 0.0141(17) 0.0184(19) 0.0022(15) -0.0018(18) 0.0012(16)
C00H 0.036(3) 0.0140(17) 0.0158(18) 0.0011(15) -0.0001(19) 0.0059(19)
C00I 0.023(2) 0.0162(17) 0.0131(17) -0.0031(15) 0.0026(17) 0.0002(16)
C00J 0.028(3) 0.0190(19) 0.0191(18) 0.0061(16) 0.0068(17) 0.0076(18)
C00K 0.024(2) 0.0166(17) 0.0159(17) 0.0010(15) -0.0005(17) 0.0006(17)
C00L 0.023(3) 0.0240(19) 0.0166(19) 0.0036(16) -0.0007(18) -0.0004(18)
C00M 0.034(3) 0.0171(18) 0.0162(19) -0.0025(16) 0.0029(18) -0.0026(18)
C00N 0.025(2) 0.0168(17) 0.0156(19) -0.0002(15) -0.0025(17) -0.0050(17)
C00O 0.038(3) 0.0215(18) 0.0123(17) -0.0032(16) -0.0021(19) 0.0055(18)
C00P 0.021(2) 0.025(2) 0.022(2) 0.0022(17) 0.0062(19) 0.0023(17)
C00Q 0.026(3) 0.0178(18) 0.0198(19) 0.0024(16) -0.0046(19) 0.0001(18)

_geom_special_details            
;
 All esds (except the esd in the dihedral angle between two l.s. planes)
 are estimated using the full covariance matrix.  The cell esds are taken
 into account individually in the estimation of esds in distances, angles
 and torsion angles; correlations between esds in cell parameters are only
 used when they are defined by crystal symmetry.  An approximate (isotropic)
 treatment of cell esds is used for estimating esds involving l.s. planes.
;

loop_
_geom_bond_atom_site_label_1
_geom_bond_atom_site_label_2
_geom_bond_distance
_geom_bond_site_symmetry_2
_geom_bond_publ_flag
O001 C00C 1.205(4) . ?
O002 C00A 1.377(4) . ?
O002 C00G 1.385(4) . ?
O003 C00C 1.346(4) . ?
O003 C00O 1.448(4) . ?
O004 C00G 1.201(4) . ?
O005 C009 1.221(4) . ?
N006 C00C 1.387(4) . ?
N006 C009 1.390(4) . ?
N006 C00I 1.471(4) . ?
C007 C00L 1.392(5) . ?
C007 C00E 1.394(5) . ?
C007 C00K 1.516(4) . ?
C008 C00A 1.393(5) . ?
C008 C00F 1.400(5) . ?
C008 C00D 1.438(4) . ?
C009 C00B 1.490(4) . ?
C00A C00Q 1.389(4) . ?
C00B C00D 1.334(5) . ?
C00B C00G 1.474(5) . ?
C00D H00D 0.9500 . ?
C00E C00N 1.390(5) . ?
C00E H00E 0.9500 . ?
C00F C00J 1.379(4) . ?
C00F H00F 0.9500 . ?
C00H C00Q 1.386(5) . ?
C00H C00J 1.392(5) . ?
C00H H00H 0.9500 . ?
C00I C00O 1.524(5) . ?
C00I C00K 1.527(4) . ?
C00I H00I 1.0000 . ?
C00J H00J 0.9500 . ?
C00K H00A 0.9900 . ?
C00K H00B 0.9900 . ?
C00L C00P 1.393(5) . ?
C00L H00L 0.9500 . ?
C00M C00P 1.382(5) . ?
C00M C00N 1.392(6) . ?
C00M H00M 0.9500 . ?
C00N H00N 0.9500 . ?
C00O H00C 0.9900 . ?
C00O H00G 0.9900 . ?
C00P H00P 0.9500 . ?
C00Q H00Q 0.9500 . ?

loop_
_geom_angle_atom_site_label_1
_geom_angle_atom_site_label_2
_geom_angle_atom_site_label_3
_geom_angle
_geom_angle_site_symmetry_1
_geom_angle_site_symmetry_3
_geom_angle_publ_flag
C00A O002 C00G 122.6(3) . . ?
C00C O003 C00O 109.6(3) . . ?
C00C N006 C009 126.3(3) . . ?
C00C N006 C00I 111.7(3) . . ?
C009 N006 C00I 121.9(3) . . ?
C00L C007 C00E 119.0(3) . . ?
C00L C007 C00K 120.7(3) . . ?
C00E C007 C00K 120.2(3) . . ?
C00A C008 C00F 118.8(3) . . ?
C00A C008 C00D 117.3(3) . . ?
C00F C008 C00D 123.9(3) . . ?
O005 C009 N006 119.4(3) . . ?
O005 C009 C00B 122.6(3) . . ?
N006 C009 C00B 118.0(3) . . ?
O002 C00A C00Q 117.1(3) . . ?
O002 C00A C008 121.4(3) . . ?
C00Q C00A C008 121.5(3) . . ?
C00D C00B C00G 121.3(3) . . ?
C00D C00B C009 120.4(3) . . ?
C00G C00B C009 118.3(3) . . ?
O001 C00C O003 122.5(3) . . ?
O001 C00C N006 128.5(3) . . ?
O003 C00C N006 109.0(3) . . ?
C00B C00D C008 121.4(3) . . ?
C00B C00D H00D 119.3 . . ?
C008 C00D H00D 119.3 . . ?
C00N C00E C007 120.3(4) . . ?
C00N C00E H00E 119.8 . . ?
C007 C00E H00E 119.8 . . ?
C00J C00F C008 120.2(4) . . ?
C00J C00F H00F 119.9 . . ?
C008 C00F H00F 119.9 . . ?
O004 C00G O002 117.7(3) . . ?
O004 C00G C00B 126.6(3) . . ?
O002 C00G C00B 115.8(3) . . ?
C00Q C00H C00J 120.6(3) . . ?
C00Q C00H H00H 119.7 . . ?
C00J C00H H00H 119.7 . . ?
N006 C00I C00O 100.0(3) . . ?
N006 C00I C00K 111.7(3) . . ?
C00O C00I C00K 114.2(3) . . ?
N006 C00I H00I 110.2 . . ?
C00O C00I H00I 110.2 . . ?
C00K C00I H00I 110.2 . . ?
C00F C00J C00H 120.3(4) . . ?
C00F C00J H00J 119.9 . . ?
C00H C00J H00J 119.9 . . ?
C007 C00K C00I 110.4(3) . . ?
C007 C00K H00A 109.6 . . ?
C00I C00K H00A 109.6 . . ?
C007 C00K H00B 109.6 . . ?
C00I C00K H00B 109.6 . . ?
H00A C00K H00B 108.1 . . ?
C007 C00L C00P 120.4(3) . . ?
C007 C00L H00L 119.8 . . ?
C00P C00L H00L 119.8 . . ?
C00P C00M C00N 119.5(3) . . ?
C00P C00M H00M 120.3 . . ?
C00N C00M H00M 120.3 . . ?
C00E C00N C00M 120.4(4) . . ?
C00E C00N H00N 119.8 . . ?
C00M C00N H00N 119.8 . . ?
O003 C00O C00I 105.8(3) . . ?
O003 C00O H00C 110.6 . . ?
C00I C00O H00C 110.6 . . ?
O003 C00O H00G 110.6 . . ?
C00I C00O H00G 110.6 . . ?
H00C C00O H00G 108.7 . . ?
C00M C00P C00L 120.4(4) . . ?
C00M C00P H00P 119.8 . . ?
C00L C00P H00P 119.8 . . ?
C00H C00Q C00A 118.8(4) . . ?
C00H C00Q H00Q 120.6 . . ?
C00A C00Q H00Q 120.6 . . ?

_refine_diff_density_max         0.181
_refine_diff_density_min         -0.241
_refine_diff_density_rms         0.048

_shelx_res_file                  
;

    sample4_a.res created by SHELXL-2014/7


TITL sample4_a.res in P2(1)2(1)2(1)
REM Old TITL sample4 in P2(1)2(1)2(1)

REM SHELXT solution in P2(1)2(1)2(1)
REM R1 0.088,  Rweak 0.016,  Alpha 0.001,  Orientation as input
REM Flack x = -0.683 ( 0.950 ) from Parsons' quotients
REM Formula found by SHELXT:  C20 N O5

CELL  0.71073   6.1741  15.6782  16.4114   90.000   90.000   90.000
ZERR    4.000   0.0011   0.0026   0.0027    0.000    0.000    0.000
LATT -1
SYMM 1/2-X, -Y, 1/2+Z
SYMM -X, 1/2+Y, 1/2-Z
SYMM 1/2+X, 1/2-Y, -Z
SFAC C H N O
UNIT 80 60 4 20
TEMP -180
L.S. 10
acta 50
BOND $H
LIST 6
size 0.2 0.2 0.4
FMAP 2
PLAN 20
WGHT    0.036100
FVAR       0.74965
O001  4    0.896469    0.643990    0.803888    11.00000    0.02136    0.01812 =
         0.01384    0.00080   -0.00323   -0.00232
O002  4    0.700892    0.853661    0.840765    11.00000    0.01944    0.01679 =
         0.01988   -0.00304    0.00233   -0.00130
O003  4    1.037121    0.559710    0.707426    11.00000    0.02051    0.02049 =
         0.01617   -0.00047   -0.00234    0.00504
O004  4    0.890998    0.815216    0.732374    11.00000    0.01788    0.02081 =
         0.02579    0.00243    0.00685   -0.00310
O005  4    0.433038    0.687233    0.625144    11.00000    0.01957    0.02795 =
         0.02298   -0.00346   -0.00473    0.00244
N006  3    0.754290    0.639417    0.672013    11.00000    0.01928    0.01777 =
         0.01068   -0.00270   -0.00063    0.00241
C007  1    0.953872    0.614381    0.453663    11.00000    0.01952    0.01442 =
         0.01389    0.00254    0.00189   -0.00201
C008  1    0.345668    0.795661    0.868104    11.00000    0.01770    0.01225 =
         0.01568    0.00190    0.00141    0.00377
C009  1    0.571284    0.690616    0.678279    11.00000    0.01692    0.01685 =
         0.01693    0.00065    0.00113   -0.00160
C00A  1    0.518269    0.848724    0.888663    11.00000    0.01540    0.01515 =
         0.01431    0.00321    0.00118    0.00084
C00B  1    0.549476    0.745988    0.751583    11.00000    0.01875    0.01516 =
         0.01331   -0.00074   -0.00142    0.00196
C00C  1    0.894612    0.618010    0.734785    11.00000    0.01635    0.01340 =
         0.01894    0.00404   -0.00026   -0.00290
C00D  1    0.368506    0.744374    0.795940    11.00000    0.01786    0.01515 =
         0.02055   -0.00017   -0.00487    0.00171
AFIX  43
H00D  2    0.252239    0.708597    0.779526    11.00000   -1.20000
AFIX   0
C00E  1    0.788575    0.608647    0.396023    11.00000    0.02063    0.01660 =
         0.01777    0.00237   -0.00104    0.00092
AFIX  43
H00E  2    0.654268    0.636481    0.405549    11.00000   -1.20000
AFIX   0
C00F  1    0.165222    0.792872    0.919658    11.00000    0.02269    0.01655 =
         0.01996    0.00235    0.00102    0.00238
AFIX  43
H00F  2    0.046256    0.756914    0.906707    11.00000   -1.20000
AFIX   0
C00G  1    0.728082    0.804896    0.771132    11.00000    0.01916    0.01408 =
         0.01842    0.00224   -0.00184    0.00125
C00H  1    0.334166    0.894467    1.008998    11.00000    0.03577    0.01397 =
         0.01575    0.00109   -0.00007    0.00595
AFIX  43
H00H  2    0.329431    0.927946    1.057213    11.00000   -1.20000
AFIX   0
C00I  1    0.813107    0.596516    0.595441    11.00000    0.02345    0.01620 =
         0.01307   -0.00307    0.00264    0.00017
AFIX  13
H00I  2    0.683077    0.568302    0.571082    11.00000   -1.20000
AFIX   0
C00J  1    0.159683    0.842202    0.989224    11.00000    0.02810    0.01899 =
         0.01909    0.00612    0.00682    0.00762
AFIX  43
H00J  2    0.036299    0.840497    1.023772    11.00000   -1.20000
AFIX   0
C00K  1    0.913531    0.658558    0.534446    11.00000    0.02353    0.01659 =
         0.01589    0.00105   -0.00054    0.00063
AFIX  23
H00A  2    0.814870    0.707567    0.526123    11.00000   -1.20000
H00B  2    1.052061    0.680590    0.556351    11.00000   -1.20000
AFIX   0
C00L  1    1.151338    0.574841    0.437769    11.00000    0.02286    0.02395 =
         0.01662    0.00359   -0.00074   -0.00044
AFIX  43
H00L  2    1.266866    0.579978    0.475687    11.00000   -1.20000
AFIX   0
C00M  1    1.015219    0.521201    0.310136    11.00000    0.03368    0.01713 =
         0.01619   -0.00246    0.00287   -0.00256
AFIX  43
H00M  2    1.035140    0.488815    0.261789    11.00000   -1.20000
AFIX   0
C00N  1    0.819360    0.562410    0.324708    11.00000    0.02520    0.01680 =
         0.01562   -0.00025   -0.00249   -0.00496
AFIX  43
H00N  2    0.706063    0.558912    0.285683    11.00000   -1.20000
AFIX   0
C00O  1    0.970035    0.529605    0.627901    11.00000    0.03831    0.02145 =
         0.01232   -0.00319   -0.00210    0.00548
AFIX  23
H00C  2    0.897693    0.473450    0.632413    11.00000   -1.20000
H00G  2    1.096551    0.523894    0.591243    11.00000   -1.20000
AFIX   0
C00P  1    1.180525    0.527785    0.366592    11.00000    0.02118    0.02537 =
         0.02204    0.00217    0.00621    0.00234
AFIX  43
H00P  2    1.314842    0.500059    0.356801    11.00000   -1.20000
AFIX   0
C00Q  1    0.514807    0.898090    0.958944    11.00000    0.02551    0.01779 =
         0.01977    0.00239   -0.00457    0.00007
AFIX  43
H00Q  2    0.634042    0.933680    0.972458    11.00000   -1.20000
AFIX   0
HKLF 4

REM  sample4_a.res in P2(1)2(1)2(1)
REM R1 =  0.0414 for    2240 Fo > 4sig(Fo)  and  0.0607 for all    2815 data
REM    235 parameters refined using      0 restraints

END

WGHT      0.0356      0.0000

REM Highest difference peak  0.181,  deepest hole -0.241,  1-sigma level  0.048
Q1    1   1.2955  0.4810  0.6449  11.00000  0.05    0.18
Q2    1   0.7420  0.8005  0.6029  11.00000  0.05    0.17
Q3    1   1.2194  0.5401  0.5951  11.00000  0.05    0.16
Q4    1  -0.1162  0.8569  1.1202  11.00000  0.05    0.16
Q5    1   1.0564  0.6584  0.6198  11.00000  0.05    0.16
Q6    1   0.2656  0.6445  0.7569  11.00000  0.05    0.15
Q7    1   0.7785  0.6257  0.6311  11.00000  0.05    0.15
Q8    1   0.5973  0.7972  0.6484  11.00000  0.05    0.15
Q9    1   0.5155  0.5757  0.5982  11.00000  0.05    0.15
Q10   1   1.0303  0.4189  0.5957  11.00000  0.05    0.15
Q11   1   0.8979  0.5236  0.4975  11.00000  0.05    0.14
Q12   1   0.5371  0.6471  0.5014  11.00000  0.05    0.14
Q13   1   1.5660  0.4984  0.3830  11.00000  0.05    0.14
Q14   1   0.9244  0.3797  0.6404  11.00000  0.05    0.14
Q15   1   1.2958  0.6247  0.5021  11.00000  0.05    0.14
Q16   1   0.0718  0.7402  0.7710  11.00000  0.05    0.14
Q17   1   0.7510  0.9168  0.9561  11.00000  0.05    0.13
Q18   1   0.5940  0.6036  0.7193  11.00000  0.05    0.13
Q19   1   0.6091  0.4584  0.6425  11.00000  0.05    0.13
Q20   1   0.2437  0.7032  0.8078  11.00000  0.05    0.13
;
_shelx_res_checksum              98150
####################################################################### 
# 
# This file contains crystal structure data downloaded from the 
# Cambridge Structural Database (CSD) hosted by the Cambridge 
# Crystallographic Data Centre (CCDC).
# 
# Full information about CCDC data access policies and citation 
# guidelines are available at http://www.ccdc.cam.ac.uk/access/V1 
# 
# Audit and citation data items may have been added by the CCDC. 
# Please retain this information to preserve the provenance of 
# this file and to allow appropriate attribution of the data. 
# 
#######################################################################

data_synB_a
_database_code_depnum_ccdc_archive 'CCDC 1552473'
_audit_update_record             
;
2017-05-26 deposited with the CCDC.	2019-04-11 downloaded from the CCDC.
;

_audit_creation_method           SHELXL-2014/7
_shelx_SHELXL_version_number     2014/7
_chemical_name_systematic        ?
_chemical_name_common            ?
_chemical_melting_point          ?
_chemical_formula_moiety         ?
_chemical_formula_sum            'C40 H30 N2 O10'
_chemical_formula_weight         698.66

loop_
_atom_type_symbol
_atom_type_description
_atom_type_scat_dispersion_real
_atom_type_scat_dispersion_imag
_atom_type_scat_source
C C 0.0033 0.0016 'International Tables Vol C Tables 4.2.6.8 and 6.1.1.4'
H H 0.0000 0.0000 'International Tables Vol C Tables 4.2.6.8 and 6.1.1.4'
N N 0.0061 0.0033 'International Tables Vol C Tables 4.2.6.8 and 6.1.1.4'
O O 0.0106 0.0060 'International Tables Vol C Tables 4.2.6.8 and 6.1.1.4'

_space_group_crystal_system      orthorhombic
_space_group_IT_number           19
_space_group_name_H-M_alt        'P 21 21 21'
_space_group_name_Hall           'P 2ac 2ab'

_shelx_space_group_comment       
;
The symmetry employed for this shelxl refinement is uniquely defined
by the following loop, which should always be used as a source of
symmetry information in preference to the above space-group names.
They are only intended as comments.
;

loop_
_space_group_symop_operation_xyz
'x, y, z'
'-x+1/2, -y, z+1/2'
'-x, y+1/2, -z+1/2'
'x+1/2, -y+1/2, -z'

_cell_length_a                   8.2229(8)
_cell_length_b                   18.1522(17)
_cell_length_c                   21.438(2)
_cell_angle_alpha                90
_cell_angle_beta                 90
_cell_angle_gamma                90
_cell_volume                     3199.9(5)
_cell_formula_units_Z            4
_cell_measurement_temperature    93
_cell_measurement_reflns_used    3742
_cell_measurement_theta_min      2.21
_cell_measurement_theta_max      23.01

_exptl_crystal_description       needle

_exptl_crystal_colour            colorless

_exptl_crystal_density_meas      ?
_exptl_crystal_density_method    ?
_exptl_crystal_density_diffrn    1.450
_exptl_crystal_F_000             1456
_exptl_transmission_factor_min   ?
_exptl_transmission_factor_max   ?
_exptl_crystal_size_max          0.400
_exptl_crystal_size_mid          0.200
_exptl_crystal_size_min          0.200
_exptl_absorpt_coefficient_mu    0.105
_shelx_estimated_absorpt_T_min   0.959
_shelx_estimated_absorpt_T_max   0.979
_exptl_absorpt_correction_type   multi-scan

_exptl_absorpt_correction_T_min  0.929
_exptl_absorpt_correction_T_max  0.979
_exptl_absorpt_process_details   
;
SADABS Sheldrick 1996
;

_exptl_absorpt_special_details   ?
_diffrn_ambient_temperature      93
_diffrn_radiation_wavelength     0.71073
_diffrn_radiation_type           MoK\a
_diffrn_source                   'rotating anode'

_diffrn_measurement_device_type  'Bruker D8 goniometer'

_diffrn_measurement_method       'phi and omega scans'

_diffrn_detector_area_resol_mean 8.333

_diffrn_reflns_number            15797
_diffrn_reflns_av_unetI/netI     0.0495
_diffrn_reflns_av_R_equivalents  0.0394
_diffrn_reflns_limit_h_min       -9
_diffrn_reflns_limit_h_max       9
_diffrn_reflns_limit_k_min       -21
_diffrn_reflns_limit_k_max       20
_diffrn_reflns_limit_l_min       -25
_diffrn_reflns_limit_l_max       17
_diffrn_reflns_theta_min         1.470
_diffrn_reflns_theta_max         25.120
_diffrn_reflns_theta_full        25.000
_diffrn_measured_fraction_theta_max 1.000
_diffrn_measured_fraction_theta_full 1.000
_diffrn_reflns_Laue_measured_fraction_max 1.000
_diffrn_reflns_Laue_measured_fraction_full 1.000
_diffrn_reflns_point_group_measured_fraction_max 0.997
_diffrn_reflns_point_group_measured_fraction_full 0.998
_reflns_number_total             5696
_reflns_number_gt                5009
_reflns_threshold_expression     'I > 2\s(I)'
_reflns_Friedel_coverage         0.757
_reflns_Friedel_fraction_max     0.994
_reflns_Friedel_fraction_full    0.994

_reflns_special_details          
;
 Reflections were merged by SHELXL according to the crystal
 class for the calculation of statistics and refinement.
 
 _reflns_Friedel_fraction is defined as the number of unique
 Friedel pairs measured divided by the number that would be
 possible theoretically, ignoring centric projections and
 systematic absences.
;

_computing_data_collection       
'Bruker Instrument Service (Bruker AXS Inc., 2014)'

_computing_cell_refinement       'APEX2 (Bruker AXS)'

_computing_data_reduction        'SAINT (Bruker AXS Inc., 2013)'

_computing_structure_solution    'SHELXT (Sheldrick, 2013)'

_computing_structure_refinement  'SHELXL-2014 (Sheldrick, 2014)'

_computing_molecular_graphics    'XSHELL V6.3.1 (Bruker AXS Inc., 2004)'

_diffrn_source_type              'Bruker Turbo X-ray Source'


_diffrn_radiation_monochromator  'multilayered conforcal mirror'

_computing_publication_material  'Generate Report (Bruker AXS Inc., 2014)'


_refine_special_details          ?
_refine_ls_structure_factor_coef Fsqd
_refine_ls_matrix_type           full
_refine_ls_weighting_scheme      calc
_refine_ls_weighting_details     
'w=1/[\s^2^(Fo^2^)+(0.0370P)^2^] where P=(Fo^2^+2Fc^2^)/3'
_atom_sites_solution_primary     ?
_atom_sites_solution_secondary   ?
_atom_sites_solution_hydrogens   geom
_refine_ls_hydrogen_treatment    constr
_refine_ls_extinction_method     none
_refine_ls_extinction_coef       .
_refine_ls_abs_structure_details 
;
 Flack x determined using 1898 quotients [(I+)-(I-)]/[(I+)+(I-)]
 (Parsons, Flack and Wagner, Acta Cryst. B69 (2013) 249-259).
;
_refine_ls_abs_structure_Flack   -0.3(5)
_chemical_absolute_configuration ad
_refine_ls_number_reflns         5696
_refine_ls_number_parameters     469
_refine_ls_number_restraints     0
_refine_ls_R_factor_all          0.0454
_refine_ls_R_factor_gt           0.0362
_refine_ls_wR_factor_ref         0.0789
_refine_ls_wR_factor_gt          0.0738
_refine_ls_goodness_of_fit_ref   1.040
_refine_ls_restrained_S_all      1.040
_refine_ls_shift/su_max          0.000
_refine_ls_shift/su_mean         0.000

loop_
_atom_site_label
_atom_site_type_symbol
_atom_site_fract_x
_atom_site_fract_y
_atom_site_fract_z
_atom_site_U_iso_or_equiv
_atom_site_adp_type
_atom_site_occupancy
_atom_site_site_symmetry_order
_atom_site_calc_flag
_atom_site_refinement_flags_posn
_atom_site_refinement_flags_adp
_atom_site_refinement_flags_occupancy
_atom_site_disorder_assembly
_atom_site_disorder_group
O001 O 0.1919(2) 0.69620(10) 0.31458(9) 0.0158(5) Uani 1 1 d . . . . .
O002 O 0.5769(2) 0.61573(10) 0.43585(9) 0.0159(5) Uani 1 1 d . . . . .
O003 O 0.5210(3) 0.45851(10) 0.45491(9) 0.0170(5) Uani 1 1 d . . . . .
O004 O 0.2110(3) 0.58251(10) 0.10030(9) 0.0177(5) Uani 1 1 d . . . . .
O005 O 0.0082(3) 0.61321(11) 0.28971(9) 0.0181(5) Uani 1 1 d . . . . .
O006 O 0.5799(3) 0.33834(10) 0.44496(9) 0.0186(5) Uani 1 1 d . . . . .
O007 O 0.2660(2) 0.64766(10) 0.18630(9) 0.0180(5) Uani 1 1 d . . . . .
O008 O 0.7724(3) 0.55639(11) 0.38698(9) 0.0196(5) Uani 1 1 d . . . . .
O009 O 0.2113(3) 0.44304(10) 0.27125(9) 0.0191(5) Uani 1 1 d . . . . .
O00A O 0.5988(3) 0.45729(10) 0.26345(9) 0.0188(5) Uani 1 1 d . . . . .
N00B N 0.5917(3) 0.40700(12) 0.35939(10) 0.0133(5) Uani 1 1 d . . . . .
N00C N 0.2052(3) 0.52277(12) 0.19082(10) 0.0134(5) Uani 1 1 d . . . . .
C00D C 0.2313(4) 0.59020(16) 0.16181(13) 0.0141(6) Uani 1 1 d . . . . .
C00E C 0.5600(4) 0.40639(16) 0.42293(14) 0.0155(7) Uani 1 1 d . . . . .
C00F C 0.1496(4) 0.62677(15) 0.29840(13) 0.0136(7) Uani 1 1 d . . . . .
C00G C 0.2284(4) 0.50616(15) 0.25369(13) 0.0141(6) Uani 1 1 d . . . . .
C00H C 0.3550(4) 0.71924(16) 0.31485(13) 0.0155(7) Uani 1 1 d . . . . .
C00I C 0.6290(4) 0.56835(15) 0.39103(13) 0.0148(7) Uani 1 1 d . . . . .
C00J C 0.5070(4) 0.53860(15) 0.34477(13) 0.0132(6) Uani 1 1 d . . . . .
C00K C 0.4115(4) 0.62355(16) 0.44997(13) 0.0148(6) Uani 1 1 d . . . . .
C00L C 0.3753(4) 0.79347(15) 0.32676(13) 0.0182(7) Uani 1 1 d . . . . .
H00L H 0.2845 0.8235 0.3368 0.022 Uiso 1 1 calc R U . . .
C00M C 0.4603(3) 0.59223(15) 0.28969(13) 0.0129(7) Uani 1 1 d . . . . .
H00M H 0.5072 0.5763 0.2488 0.015 Uiso 1 1 calc R U . . .
C00N C 0.2883(4) 0.58620(15) 0.41844(13) 0.0137(6) Uani 1 1 d . . . . .
C00O C 0.4845(4) 0.67280(15) 0.30174(13) 0.0137(6) Uani 1 1 d . . . . .
C00P C 0.5709(3) 0.46550(15) 0.31858(13) 0.0140(6) Uani 1 1 d . . . . .
C00Q C 0.9469(4) 0.32982(16) 0.36876(14) 0.0159(7) Uani 1 1 d . . . . .
C00R C 0.1563(4) 0.46541(16) 0.14614(13) 0.0152(7) Uani 1 1 d . . . . .
H00R H 0.2316 0.4224 0.1505 0.018 Uiso 1 1 calc R U . . .
C00S C 0.6395(4) 0.70462(15) 0.29919(13) 0.0175(7) Uani 1 1 d . . . . .
H00S H 0.7311 0.6745 0.2903 0.021 Uiso 1 1 calc R U . . .
C00T C 0.2206(4) 0.68157(16) 0.51828(14) 0.0221(7) Uani 1 1 d . . . . .
H00T H 0.1974 0.7142 0.5518 0.027 Uiso 1 1 calc R U . . .
C00U C -0.1490(4) 0.49001(15) 0.13089(14) 0.0152(7) Uani 1 1 d . . . . .
C00V C 1.1127(4) 0.39295(16) 0.44494(13) 0.0189(7) Uani 1 1 d . . . . .
H00V H 1.1445 0.4374 0.4648 0.023 Uiso 1 1 calc R U . . .
C00W C 1.0197(4) 0.26420(17) 0.38707(15) 0.0213(7) Uani 1 1 d . . . . .
H00W H 0.9891 0.2196 0.3671 0.026 Uiso 1 1 calc R U . . .
C00X C 0.9963(4) 0.39475(16) 0.39844(14) 0.0187(7) Uani 1 1 d . . . . .
H00X H 0.9494 0.4405 0.3865 0.022 Uiso 1 1 calc R U . . .
C00Y C 0.2804(4) 0.56826(14) 0.29764(13) 0.0124(6) Uani 1 1 d . . . . .
C00Z C 0.5289(4) 0.82326(17) 0.32383(14) 0.0205(7) Uani 1 1 d . . . . .
H00Z H 0.5443 0.8743 0.3317 0.025 Uiso 1 1 calc R U . . .
C010 C 0.8231(4) 0.33048(16) 0.31706(13) 0.0162(7) Uani 1 1 d . . . . .
H01A H 0.8395 0.2858 0.2914 0.019 Uiso 1 1 calc R U . . .
H01B H 0.8456 0.3736 0.2901 0.019 Uiso 1 1 calc R U . . .
C011 C 0.3252(4) 0.53646(16) 0.36407(13) 0.0135(6) Uani 1 1 d . . . . .
H011 H 0.2842 0.4852 0.3704 0.016 Uiso 1 1 calc R U . . .
C012 C 0.1291(4) 0.59730(15) 0.43888(13) 0.0161(7) Uani 1 1 d . . . . .
H012 H 0.0426 0.5721 0.4187 0.019 Uiso 1 1 calc R U . . .
C013 C 1.1368(4) 0.26248(17) 0.43405(14) 0.0212(7) Uani 1 1 d . . . . .
H013 H 1.1843 0.2170 0.4462 0.025 Uiso 1 1 calc R U . . .
C014 C -0.0192(4) 0.43833(16) 0.15421(14) 0.0175(7) Uani 1 1 d . . . . .
H01C H -0.0308 0.3908 0.1321 0.021 Uiso 1 1 calc R U . . .
H01D H -0.0386 0.4289 0.1991 0.021 Uiso 1 1 calc R U . . .
C015 C 0.0945(4) 0.64443(16) 0.48818(14) 0.0196(7) Uani 1 1 d . . . . .
H015 H -0.0148 0.6513 0.5014 0.024 Uiso 1 1 calc R U . . .
C016 C 0.3797(4) 0.67066(16) 0.49917(13) 0.0191(7) Uani 1 1 d . . . . .
H016 H 0.4663 0.6954 0.5197 0.023 Uiso 1 1 calc R U . . .
C017 C 0.6430(4) 0.33346(15) 0.33671(13) 0.0153(7) Uani 1 1 d . . . . .
H017 H 0.5732 0.3187 0.3006 0.018 Uiso 1 1 calc R U . . .
C018 C 1.1835(4) 0.32706(17) 0.46285(14) 0.0216(7) Uani 1 1 d . . . . .
H018 H 1.2636 0.3263 0.4948 0.026 Uiso 1 1 calc R U . . .
C019 C -0.3837(4) 0.58666(17) 0.08378(14) 0.0222(7) Uani 1 1 d . . . . .
H019 H -0.4628 0.6197 0.0676 0.027 Uiso 1 1 calc R U . . .
C01A C -0.3427(4) 0.52365(17) 0.05125(15) 0.0230(7) Uani 1 1 d . . . . .
H01E H -0.3945 0.5131 0.0127 0.028 Uiso 1 1 calc R U . . .
C01B C 0.1927(4) 0.50464(15) 0.08429(14) 0.0177(7) Uani 1 1 d . . . . .
H01F H 0.2939 0.4853 0.0654 0.021 Uiso 1 1 calc R U . . .
H01G H 0.1021 0.4977 0.0544 0.021 Uiso 1 1 calc R U . . .
C01C C -0.3080(4) 0.60143(17) 0.14051(14) 0.0216(7) Uani 1 1 d . . . . .
H01H H -0.3357 0.6446 0.1632 0.026 Uiso 1 1 calc R U . . .
C01D C 0.6614(4) 0.77911(16) 0.30939(14) 0.0206(7) Uani 1 1 d . . . . .
H01I H 0.7670 0.8001 0.3065 0.025 Uiso 1 1 calc R U . . .
C01E C -0.1927(4) 0.55337(16) 0.16392(14) 0.0184(7) Uani 1 1 d . . . . .
H01J H -0.1425 0.5635 0.2029 0.022 Uiso 1 1 calc R U . . .
C01F C -0.2269(4) 0.47596(17) 0.07453(14) 0.0212(7) Uani 1 1 d . . . . .
H01K H -0.2000 0.4328 0.0517 0.025 Uiso 1 1 calc R U . . .
C01G C 0.5987(4) 0.28671(15) 0.39359(13) 0.0187(7) Uani 1 1 d . . . . .
H01L H 0.4961 0.2595 0.3862 0.022 Uiso 1 1 calc R U . . .
H01M H 0.6860 0.2507 0.4028 0.022 Uiso 1 1 calc R U . . .

loop_
_atom_site_aniso_label
_atom_site_aniso_U_11
_atom_site_aniso_U_22
_atom_site_aniso_U_33
_atom_site_aniso_U_23
_atom_site_aniso_U_13
_atom_site_aniso_U_12
O001 0.0128(11) 0.0143(10) 0.0203(11) -0.0004(9) -0.0024(9) 0.0001(9)
O002 0.0139(11) 0.0162(10) 0.0176(11) -0.0028(9) -0.0010(9) 0.0001(9)
O003 0.0201(12) 0.0164(10) 0.0144(11) -0.0013(9) -0.0003(9) 0.0013(9)
O004 0.0238(13) 0.0171(10) 0.0123(10) 0.0029(9) -0.0009(9) 0.0007(10)
O005 0.0145(12) 0.0225(11) 0.0174(11) -0.0014(9) -0.0021(9) 0.0001(10)
O006 0.0252(12) 0.0125(10) 0.0179(11) 0.0031(9) 0.0010(10) 0.0010(9)
O007 0.0203(12) 0.0151(11) 0.0185(11) 0.0017(9) -0.0009(10) 0.0005(9)
O008 0.0134(12) 0.0220(11) 0.0235(12) -0.0001(9) -0.0008(10) 0.0008(10)
O009 0.0244(13) 0.0157(11) 0.0173(11) 0.0023(9) -0.0043(9) -0.0030(10)
O00A 0.0248(13) 0.0175(11) 0.0142(11) 0.0006(9) 0.0028(10) 0.0034(10)
N00B 0.0151(13) 0.0128(12) 0.0121(12) 0.0016(10) 0.0011(11) 0.0015(11)
N00C 0.0153(13) 0.0113(12) 0.0137(13) 0.0003(10) -0.0024(11) -0.0010(11)
C00D 0.0086(16) 0.0164(16) 0.0172(15) 0.0035(13) 0.0009(13) 0.0027(13)
C00E 0.0115(17) 0.0170(16) 0.0178(16) 0.0030(14) -0.0017(13) 0.0001(13)
C00F 0.0149(18) 0.0176(16) 0.0083(14) 0.0009(12) 0.0002(12) 0.0022(13)
C00G 0.0116(16) 0.0150(16) 0.0157(15) 0.0003(13) -0.0017(13) 0.0008(13)
C00H 0.0149(17) 0.0190(16) 0.0126(15) 0.0031(13) -0.0018(13) -0.0024(13)
C00I 0.018(2) 0.0112(15) 0.0148(15) 0.0040(13) 0.0003(13) -0.0012(14)
C00J 0.0122(16) 0.0137(14) 0.0138(15) -0.0001(13) 0.0009(13) -0.0021(13)
C00K 0.0121(16) 0.0165(15) 0.0159(15) 0.0038(13) 0.0001(13) 0.0010(13)
C00L 0.0205(18) 0.0156(15) 0.0186(16) -0.0005(13) -0.0019(14) 0.0045(14)
C00M 0.0149(17) 0.0132(14) 0.0105(14) 0.0029(12) -0.0019(12) -0.0012(12)
C00N 0.0177(17) 0.0130(14) 0.0105(14) 0.0026(12) -0.0004(13) 0.0009(13)
C00O 0.0143(16) 0.0155(14) 0.0112(15) 0.0037(12) -0.0016(12) -0.0005(13)
C00P 0.0097(15) 0.0160(15) 0.0164(16) 0.0010(13) -0.0005(13) -0.0009(13)
C00Q 0.0157(17) 0.0158(15) 0.0163(15) 0.0010(13) 0.0062(13) -0.0006(13)
C00R 0.0174(18) 0.0153(15) 0.0128(15) -0.0004(13) -0.0007(13) 0.0009(13)
C00S 0.0166(17) 0.0183(16) 0.0174(16) 0.0002(13) -0.0012(13) 0.0007(13)
C00T 0.029(2) 0.0186(16) 0.0183(16) -0.0021(13) 0.0059(15) 0.0023(16)
C00U 0.0115(16) 0.0188(16) 0.0152(15) 0.0034(13) 0.0008(13) -0.0036(13)
C00V 0.0182(18) 0.0213(16) 0.0174(16) -0.0042(14) 0.0047(14) -0.0038(14)
C00W 0.024(2) 0.0157(16) 0.0245(18) -0.0012(14) 0.0015(15) -0.0001(14)
C00X 0.0175(17) 0.0165(16) 0.0221(17) 0.0006(13) 0.0049(14) -0.0001(14)
C00Y 0.0119(16) 0.0134(14) 0.0118(14) 0.0007(12) -0.0021(12) -0.0001(13)
C00Z 0.0235(19) 0.0141(15) 0.0240(18) -0.0027(14) -0.0060(14) -0.0019(14)
C010 0.0198(17) 0.0119(14) 0.0169(15) -0.0014(13) 0.0015(13) 0.0020(13)
C011 0.0138(17) 0.0146(15) 0.0121(14) -0.0001(13) -0.0018(13) 0.0003(13)
C012 0.0137(17) 0.0187(16) 0.0159(15) 0.0020(13) -0.0013(13) -0.0013(13)
C013 0.0212(19) 0.0207(17) 0.0216(17) 0.0045(14) 0.0009(14) 0.0044(14)
C014 0.0184(17) 0.0184(15) 0.0158(16) 0.0012(13) -0.0007(13) -0.0052(14)
C015 0.0172(18) 0.0219(16) 0.0196(16) 0.0021(14) 0.0043(14) 0.0047(14)
C016 0.0229(19) 0.0166(15) 0.0176(16) -0.0032(13) -0.0045(14) -0.0008(15)
C017 0.0184(17) 0.0111(14) 0.0164(15) 0.0002(13) -0.0013(13) 0.0017(13)
C018 0.0176(18) 0.0311(18) 0.0162(16) 0.0022(15) 0.0019(14) -0.0008(15)
C019 0.0141(18) 0.0285(18) 0.0240(17) 0.0049(15) 0.0007(14) -0.0003(15)
C01A 0.0189(18) 0.0310(18) 0.0191(16) -0.0012(15) -0.0049(14) -0.0029(15)
C01B 0.0183(18) 0.0195(16) 0.0153(15) -0.0034(13) -0.0007(13) -0.0009(14)
C01C 0.0192(18) 0.0230(17) 0.0226(17) -0.0016(14) 0.0041(14) 0.0003(14)
C01D 0.0185(18) 0.0181(16) 0.0253(18) 0.0011(14) -0.0054(15) -0.0039(14)
C01E 0.0157(17) 0.0246(16) 0.0147(15) 0.0005(13) -0.0015(13) -0.0043(14)
C01F 0.0187(18) 0.0252(17) 0.0198(16) -0.0034(14) 0.0000(14) -0.0011(15)
C01G 0.0211(18) 0.0155(16) 0.0194(16) -0.0012(13) 0.0009(14) -0.0006(14)

_geom_special_details            
;
 All esds (except the esd in the dihedral angle between two l.s. planes)
 are estimated using the full covariance matrix.  The cell esds are taken
 into account individually in the estimation of esds in distances, angles
 and torsion angles; correlations between esds in cell parameters are only
 used when they are defined by crystal symmetry.  An approximate (isotropic)
 treatment of cell esds is used for estimating esds involving l.s. planes.
;

loop_
_geom_bond_atom_site_label_1
_geom_bond_atom_site_label_2
_geom_bond_distance
_geom_bond_site_symmetry_2
_geom_bond_publ_flag
O001 C00F 1.353(3) . ?
O001 C00H 1.405(4) . ?
O002 C00I 1.359(3) . ?
O002 C00K 1.400(3) . ?
O003 C00E 1.212(3) . ?
O004 C00D 1.337(3) . ?
O004 C01B 1.462(3) . ?
O005 C00F 1.202(3) . ?
O006 C00E 1.332(3) . ?
O006 C01G 1.454(3) . ?
O007 C00D 1.202(3) . ?
O008 C00I 1.202(4) . ?
O009 C00G 1.214(3) . ?
O00A C00P 1.213(3) . ?
N00B C00P 1.386(3) . ?
N00B C00E 1.387(4) . ?
N00B C017 1.482(3) . ?
N00C C00D 1.390(4) . ?
N00C C00G 1.394(4) . ?
N00C C00R 1.471(3) . ?
C00F C00Y 1.512(4) . ?
C00G C00Y 1.530(4) . ?
C00H C00L 1.382(4) . ?
C00H C00O 1.387(4) . ?
C00I C00J 1.510(4) . ?
C00J C00P 1.533(4) . ?
C00J C011 1.552(4) . ?
C00J C00M 1.578(4) . ?
C00K C016 1.383(4) . ?
C00K C00N 1.394(4) . ?
C00L C00Z 1.375(4) . ?
C00L H00L 0.9500 . ?
C00M C00O 1.499(4) . ?
C00M C00Y 1.551(4) . ?
C00M H00M 1.0000 . ?
C00N C012 1.395(4) . ?
C00N C011 1.505(4) . ?
C00O C00S 1.400(4) . ?
C00Q C00W 1.390(4) . ?
C00Q C00X 1.400(4) . ?
C00Q C010 1.504(4) . ?
C00R C01B 1.534(4) . ?
C00R C014 1.534(4) . ?
C00R H00R 1.0000 . ?
C00S C01D 1.382(4) . ?
C00S H00S 0.9500 . ?
C00T C016 1.385(4) . ?
C00T C015 1.395(4) . ?
C00T H00T 0.9500 . ?
C00U C01F 1.392(4) . ?
C00U C01E 1.398(4) . ?
C00U C014 1.506(4) . ?
C00V C00X 1.383(4) . ?
C00V C018 1.384(4) . ?
C00V H00V 0.9500 . ?
C00W C013 1.394(4) . ?
C00W H00W 0.9500 . ?
C00X H00X 0.9500 . ?
C00Y C011 1.580(4) . ?
C00Z C01D 1.387(4) . ?
C00Z H00Z 0.9500 . ?
C010 C017 1.541(4) . ?
C010 H01A 0.9900 . ?
C010 H01B 0.9900 . ?
C011 H011 1.0000 . ?
C012 C015 1.389(4) . ?
C012 H012 0.9500 . ?
C013 C018 1.379(4) . ?
C013 H013 0.9500 . ?
C014 H01C 0.9900 . ?
C014 H01D 0.9900 . ?
C015 H015 0.9500 . ?
C016 H016 0.9500 . ?
C017 C01G 1.530(4) . ?
C017 H017 1.0000 . ?
C018 H018 0.9500 . ?
C019 C01A 1.381(4) . ?
C019 C01C 1.392(4) . ?
C019 H019 0.9500 . ?
C01A C01F 1.380(4) . ?
C01A H01E 0.9500 . ?
C01B H01F 0.9900 . ?
C01B H01G 0.9900 . ?
C01C C01E 1.383(4) . ?
C01C H01H 0.9500 . ?
C01D H01I 0.9500 . ?
C01E H01J 0.9500 . ?
C01F H01K 0.9500 . ?
C01G H01L 0.9900 . ?
C01G H01M 0.9900 . ?

loop_
_geom_angle_atom_site_label_1
_geom_angle_atom_site_label_2
_geom_angle_atom_site_label_3
_geom_angle
_geom_angle_site_symmetry_1
_geom_angle_site_symmetry_3
_geom_angle_publ_flag
C00F O001 C00H 121.6(2) . . ?
C00I O002 C00K 121.6(2) . . ?
C00D O004 C01B 110.2(2) . . ?
C00E O006 C01G 110.0(2) . . ?
C00P N00B C00E 127.1(2) . . ?
C00P N00B C017 121.2(2) . . ?
C00E N00B C017 111.6(2) . . ?
C00D N00C C00G 127.0(2) . . ?
C00D N00C C00R 112.0(2) . . ?
C00G N00C C00R 120.9(2) . . ?
O007 C00D O004 123.5(3) . . ?
O007 C00D N00C 127.3(3) . . ?
O004 C00D N00C 109.3(2) . . ?
O003 C00E O006 123.8(3) . . ?
O003 C00E N00B 126.8(3) . . ?
O006 C00E N00B 109.4(2) . . ?
O005 C00F O001 118.6(3) . . ?
O005 C00F C00Y 122.8(3) . . ?
O001 C00F C00Y 118.3(2) . . ?
O009 C00G N00C 119.2(3) . . ?
O009 C00G C00Y 122.5(3) . . ?
N00C C00G C00Y 118.3(2) . . ?
C00L C00H C00O 122.5(3) . . ?
C00L C00H O001 114.0(3) . . ?
C00O C00H O001 123.5(2) . . ?
O008 C00I O002 118.3(3) . . ?
O008 C00I C00J 122.6(3) . . ?
O002 C00I C00J 118.8(3) . . ?
C00I C00J C00P 108.8(2) . . ?
C00I C00J C011 118.3(2) . . ?
C00P C00J C011 113.9(2) . . ?
C00I C00J C00M 115.6(2) . . ?
C00P C00J C00M 110.1(2) . . ?
C011 C00J C00M 88.9(2) . . ?
C016 C00K C00N 122.2(3) . . ?
C016 C00K O002 114.3(3) . . ?
C00N C00K O002 123.5(3) . . ?
C00Z C00L C00H 119.1(3) . . ?
C00Z C00L H00L 120.5 . . ?
C00H C00L H00L 120.5 . . ?
C00O C00M C00Y 112.4(2) . . ?
C00O C00M C00J 116.1(2) . . ?
C00Y C00M C00J 88.7(2) . . ?
C00O C00M H00M 112.5 . . ?
C00Y C00M H00M 112.5 . . ?
C00J C00M H00M 112.5 . . ?
C00K C00N C012 117.4(3) . . ?
C00K C00N C011 121.4(3) . . ?
C012 C00N C011 121.3(3) . . ?
C00H C00O C00S 117.1(3) . . ?
C00H C00O C00M 121.7(3) . . ?
C00S C00O C00M 121.1(3) . . ?
O00A C00P N00B 119.8(3) . . ?
O00A C00P C00J 121.8(3) . . ?
N00B C00P C00J 118.3(2) . . ?
C00W C00Q C00X 117.9(3) . . ?
C00W C00Q C010 120.4(3) . . ?
C00X C00Q C010 121.6(3) . . ?
N00C C00R C01B 100.4(2) . . ?
N00C C00R C014 114.2(2) . . ?
C01B C00R C014 115.4(2) . . ?
N00C C00R H00R 108.8 . . ?
C01B C00R H00R 108.8 . . ?
C014 C00R H00R 108.8 . . ?
C01D C00S C00O 121.1(3) . . ?
C01D C00S H00S 119.5 . . ?
C00O C00S H00S 119.5 . . ?
C016 C00T C015 119.7(3) . . ?
C016 C00T H00T 120.1 . . ?
C015 C00T H00T 120.1 . . ?
C01F C00U C01E 118.2(3) . . ?
C01F C00U C014 120.0(3) . . ?
C01E C00U C014 121.8(3) . . ?
C00X C00V C018 120.8(3) . . ?
C00X C00V H00V 119.6 . . ?
C018 C00V H00V 119.6 . . ?
C00Q C00W C013 121.4(3) . . ?
C00Q C00W H00W 119.3 . . ?
C013 C00W H00W 119.3 . . ?
C00V C00X C00Q 120.6(3) . . ?
C00V C00X H00X 119.7 . . ?
C00Q C00X H00X 119.7 . . ?
C00F C00Y C00G 109.0(2) . . ?
C00F C00Y C00M 118.9(2) . . ?
C00G C00Y C00M 113.9(2) . . ?
C00F C00Y C011 114.4(2) . . ?
C00G C00Y C011 110.5(2) . . ?
C00M C00Y C011 88.8(2) . . ?
C00L C00Z C01D 120.3(3) . . ?
C00L C00Z H00Z 119.9 . . ?
C01D C00Z H00Z 119.9 . . ?
C00Q C010 C017 116.7(2) . . ?
C00Q C010 H01A 108.1 . . ?
C017 C010 H01A 108.1 . . ?
C00Q C010 H01B 108.1 . . ?
C017 C010 H01B 108.1 . . ?
H01A C010 H01B 107.3 . . ?
C00N C011 C00J 112.7(2) . . ?
C00N C011 C00Y 115.6(2) . . ?
C00J C011 C00Y 88.6(2) . . ?
C00N C011 H011 112.6 . . ?
C00J C011 H011 112.6 . . ?
C00Y C011 H011 112.6 . . ?
C015 C012 C00N 121.3(3) . . ?
C015 C012 H012 119.3 . . ?
C00N C012 H012 119.3 . . ?
C018 C013 C00W 119.8(3) . . ?
C018 C013 H013 120.1 . . ?
C00W C013 H013 120.1 . . ?
C00U C014 C00R 115.4(2) . . ?
C00U C014 H01C 108.4 . . ?
C00R C014 H01C 108.4 . . ?
C00U C014 H01D 108.4 . . ?
C00R C014 H01D 108.4 . . ?
H01C C014 H01D 107.5 . . ?
C012 C015 C00T 119.8(3) . . ?
C012 C015 H015 120.1 . . ?
C00T C015 H015 120.1 . . ?
C00K C016 C00T 119.5(3) . . ?
C00K C016 H016 120.2 . . ?
C00T C016 H016 120.2 . . ?
N00B C017 C01G 99.8(2) . . ?
N00B C017 C010 113.3(2) . . ?
C01G C017 C010 115.3(2) . . ?
N00B C017 H017 109.3 . . ?
C01G C017 H017 109.3 . . ?
C010 C017 H017 109.3 . . ?
C013 C018 C00V 119.6(3) . . ?
C013 C018 H018 120.2 . . ?
C00V C018 H018 120.2 . . ?
C01A C019 C01C 119.4(3) . . ?
C01A C019 H019 120.3 . . ?
C01C C019 H019 120.3 . . ?
C01F C01A C019 120.3(3) . . ?
C01F C01A H01E 119.8 . . ?
C019 C01A H01E 119.8 . . ?
O004 C01B C00R 105.4(2) . . ?
O004 C01B H01F 110.7 . . ?
C00R C01B H01F 110.7 . . ?
O004 C01B H01G 110.7 . . ?
C00R C01B H01G 110.7 . . ?
H01F C01B H01G 108.8 . . ?
C01E C01C C019 120.1(3) . . ?
C01E C01C H01H 119.9 . . ?
C019 C01C H01H 119.9 . . ?
C00S C01D C00Z 119.9(3) . . ?
C00S C01D H01I 120.0 . . ?
C00Z C01D H01I 120.0 . . ?
C01C C01E C00U 120.8(3) . . ?
C01C C01E H01J 119.6 . . ?
C00U C01E H01J 119.6 . . ?
C01A C01F C00U 121.1(3) . . ?
C01A C01F H01K 119.4 . . ?
C00U C01F H01K 119.4 . . ?
O006 C01G C017 105.8(2) . . ?
O006 C01G H01L 110.6 . . ?
C017 C01G H01L 110.6 . . ?
O006 C01G H01M 110.6 . . ?
C017 C01G H01M 110.6 . . ?
H01L C01G H01M 108.7 . . ?

_refine_diff_density_max         0.178
_refine_diff_density_min         -0.211
_refine_diff_density_rms         0.043

_shelx_res_file                  
;

    synB_a.res created by SHELXL-2014/7


TITL synB_a.res in P2(1)2(1)2(1)
REM Old TITL synB in P2(1)2(1)2(1)

REM SHELXT solution in P2(1)2(1)2(1)
REM R1 0.078,  Rweak 0.021,  Alpha 0.005,  Orientation as input
REM Flack x = -0.072 ( 0.503 ) from Parsons' quotients
REM Formula found by SHELXT:  C40 N2 O10

CELL  0.71073   8.2229  18.1522  21.4379   90.000   90.000   90.000
ZERR    4.000   0.0008   0.0017   0.0021    0.000    0.000    0.000
LATT -1
SYMM 1/2-X, -Y, 1/2+Z
SYMM -X, 1/2+Y, 1/2-Z
SYMM 1/2+X, 1/2-Y, -Z
SFAC C H N O
UNIT 160 120 8 40
TEMP -180
L.S. 10
BOND $H
LIST 6
size 0.2 0.2 0.4
FMAP 2
acta 50
PLAN 20
WGHT    0.037000
FVAR       0.47536
O001  4    0.191852    0.696197    0.314581    11.00000    0.01280    0.01428 =
         0.02025   -0.00044   -0.00235    0.00011
O002  4    0.576877    0.615735    0.435850    11.00000    0.01392    0.01624 =
         0.01761   -0.00276   -0.00096    0.00013
O003  4    0.520972    0.458514    0.454906    11.00000    0.02007    0.01641 =
         0.01441   -0.00131   -0.00031    0.00135
O004  4    0.210959    0.582509    0.100304    11.00000    0.02381    0.01711 =
         0.01227    0.00290   -0.00091    0.00067
O005  4    0.008227    0.613208    0.289711    11.00000    0.01451    0.02249 =
         0.01736   -0.00145   -0.00206    0.00013
O006  4    0.579858    0.338341    0.444959    11.00000    0.02521    0.01254 =
         0.01794    0.00312    0.00097    0.00100
O007  4    0.266018    0.647655    0.186296    11.00000    0.02034    0.01512 =
         0.01851    0.00174   -0.00094    0.00054
O008  4    0.772427    0.556391    0.386976    11.00000    0.01337    0.02198 =
         0.02351   -0.00006   -0.00077    0.00078
O009  4    0.211309    0.443036    0.271248    11.00000    0.02437    0.01573 =
         0.01733    0.00230   -0.00426   -0.00304
O00A  4    0.598767    0.457292    0.263450    11.00000    0.02479    0.01754 =
         0.01422    0.00064    0.00281    0.00338
N00B  3    0.591729    0.407001    0.359388    11.00000    0.01508    0.01282 =
         0.01209    0.00158    0.00112    0.00153
N00C  3    0.205168    0.522768    0.190817    11.00000    0.01534    0.01126 =
         0.01369    0.00029   -0.00241   -0.00100
C00D  1    0.231349    0.590198    0.161813    11.00000    0.00864    0.01636 =
         0.01719    0.00354    0.00088    0.00274
C00E  1    0.560048    0.406385    0.422931    11.00000    0.01152    0.01705 =
         0.01783    0.00302   -0.00174    0.00014
C00F  1    0.149550    0.626775    0.298395    11.00000    0.01490    0.01758 =
         0.00828    0.00088    0.00025    0.00215
C00G  1    0.228385    0.506164    0.253689    11.00000    0.01157    0.01502 =
         0.01568    0.00034   -0.00166    0.00084
C00H  1    0.354995    0.719238    0.314851    11.00000    0.01486    0.01899 =
         0.01258    0.00313   -0.00183   -0.00237
C00I  1    0.628997    0.568346    0.391033    11.00000    0.01830    0.01117 =
         0.01484    0.00396    0.00027   -0.00122
C00J  1    0.507022    0.538600    0.344768    11.00000    0.01221    0.01368 =
         0.01381   -0.00013    0.00091   -0.00210
C00K  1    0.411512    0.623553    0.449973    11.00000    0.01208    0.01650 =
         0.01594    0.00376    0.00007    0.00101
C00L  1    0.375322    0.793474    0.326759    11.00000    0.02049    0.01556 =
         0.01858   -0.00051   -0.00188    0.00446
AFIX  43
H00L  2    0.284454    0.823526    0.336829    11.00000   -1.20000
AFIX   0
C00M  1    0.460269    0.592225    0.289688    11.00000    0.01491    0.01323 =
         0.01053    0.00292   -0.00194   -0.00122
AFIX  13
H00M  2    0.507166    0.576255    0.248830    11.00000   -1.20000
AFIX   0
C00N  1    0.288318    0.586201    0.418440    11.00000    0.01773    0.01297 =
         0.01051    0.00256   -0.00035    0.00092
C00O  1    0.484502    0.672804    0.301741    11.00000    0.01425    0.01553 =
         0.01124    0.00366   -0.00165   -0.00045
C00P  1    0.570888    0.465502    0.318583    11.00000    0.00971    0.01596 =
         0.01643    0.00096   -0.00053   -0.00094
C00Q  1    0.946857    0.329821    0.368762    11.00000    0.01569    0.01579 =
         0.01627    0.00098    0.00616   -0.00060
C00R  1    0.156274    0.465407    0.146138    11.00000    0.01743    0.01527 =
         0.01282   -0.00043   -0.00073    0.00093
AFIX  13
H00R  2    0.231557    0.422450    0.150500    11.00000   -1.20000
AFIX   0
C00S  1    0.639516    0.704616    0.299194    11.00000    0.01663    0.01831 =
         0.01743    0.00024   -0.00121    0.00069
AFIX  43
H00S  2    0.731106    0.674489    0.290316    11.00000   -1.20000
AFIX   0
C00T  1    0.220580    0.681572    0.518284    11.00000    0.02940    0.01855 =
         0.01832   -0.00214    0.00590    0.00225
AFIX  43
H00T  2    0.197424    0.714218    0.551761    11.00000   -1.20000
AFIX   0
C00U  1   -0.148950    0.490008    0.130894    11.00000    0.01150    0.01875 =
         0.01524    0.00336    0.00079   -0.00357
C00V  1    1.112710    0.392949    0.444945    11.00000    0.01816    0.02130 =
         0.01736   -0.00415    0.00466   -0.00378
AFIX  43
H00V  2    1.144534    0.437440    0.464834    11.00000   -1.20000
AFIX   0
C00W  1    1.019720    0.264202    0.387068    11.00000    0.02359    0.01573 =
         0.02449   -0.00115    0.00155   -0.00012
AFIX  43
H00W  2    0.989059    0.219575    0.367130    11.00000   -1.20000
AFIX   0
C00X  1    0.996262    0.394752    0.398444    11.00000    0.01754    0.01650 =
         0.02212    0.00064    0.00490   -0.00010
AFIX  43
H00X  2    0.949368    0.440467    0.386533    11.00000   -1.20000
AFIX   0
C00Y  1    0.280352    0.568264    0.297639    11.00000    0.01195    0.01339 =
         0.01182    0.00073   -0.00214   -0.00005
C00Z  1    0.528890    0.823258    0.323834    11.00000    0.02353    0.01405 =
         0.02397   -0.00265   -0.00599   -0.00191
AFIX  43
H00Z  2    0.544334    0.874276    0.331741    11.00000   -1.20000
AFIX   0
C010  1    0.823139    0.330485    0.317065    11.00000    0.01978    0.01190 =
         0.01690   -0.00137    0.00148    0.00200
AFIX  23
H01A  2    0.839471    0.285751    0.291401    11.00000   -1.20000
H01B  2    0.845552    0.373553    0.290068    11.00000   -1.20000
AFIX   0
C011  1    0.325232    0.536463    0.364065    11.00000    0.01382    0.01464 =
         0.01213   -0.00007   -0.00176    0.00029
AFIX  13
H011  2    0.284215    0.485152    0.370445    11.00000   -1.20000
AFIX   0
C012  1    0.129090    0.597301    0.438876    11.00000    0.01366    0.01866 =
         0.01592    0.00196   -0.00127   -0.00133
AFIX  43
H012  2    0.042593    0.572121    0.418667    11.00000   -1.20000
AFIX   0
C013  1    1.136809    0.262477    0.434052    11.00000    0.02124    0.02069 =
         0.02157    0.00445    0.00091    0.00444
AFIX  43
H013  2    1.184323    0.216981    0.446199    11.00000   -1.20000
AFIX   0
C014  1   -0.019245    0.438327    0.154209    11.00000    0.01844    0.01842 =
         0.01576    0.00125   -0.00074   -0.00516
AFIX  23
H01C  2   -0.030850    0.390755    0.132068    11.00000   -1.20000
H01D  2   -0.038605    0.428932    0.199089    11.00000   -1.20000
AFIX   0
C015  1    0.094484    0.644431    0.488181    11.00000    0.01725    0.02188 =
         0.01964    0.00215    0.00429    0.00469
AFIX  43
H015  2   -0.014757    0.651347    0.501361    11.00000   -1.20000
AFIX   0
C016  1    0.379707    0.670660    0.499167    11.00000    0.02292    0.01663 =
         0.01761   -0.00317   -0.00455   -0.00080
AFIX  43
H016  2    0.466341    0.695364    0.519709    11.00000   -1.20000
AFIX   0
C017  1    0.643050    0.333460    0.336710    11.00000    0.01840    0.01114 =
         0.01635    0.00019   -0.00128    0.00171
AFIX  13
H017  2    0.573198    0.318717    0.300625    11.00000   -1.20000
AFIX   0
C018  1    1.183461    0.327057    0.462854    11.00000    0.01762    0.03114 =
         0.01616    0.00216    0.00187   -0.00081
AFIX  43
H018  2    1.263605    0.326323    0.494766    11.00000   -1.20000
AFIX   0
C019  1   -0.383657    0.586661    0.083778    11.00000    0.01406    0.02849 =
         0.02402    0.00490    0.00075   -0.00028
AFIX  43
H019  2   -0.462760    0.619651    0.067566    11.00000   -1.20000
AFIX   0
C01A  1   -0.342730    0.523646    0.051253    11.00000    0.01888    0.03096 =
         0.01911   -0.00123   -0.00493   -0.00295
AFIX  43
H01E  2   -0.394539    0.513078    0.012669    11.00000   -1.20000
AFIX   0
C01B  1    0.192673    0.504636    0.084291    11.00000    0.01827    0.01953 =
         0.01532   -0.00342   -0.00074   -0.00092
AFIX  23
H01F  2    0.293868    0.485273    0.065393    11.00000   -1.20000
H01G  2    0.102150    0.497657    0.054424    11.00000   -1.20000
AFIX   0
C01C  1   -0.308025    0.601426    0.140514    11.00000    0.01922    0.02300 =
         0.02259   -0.00164    0.00413    0.00033
AFIX  43
H01H  2   -0.335711    0.644600    0.163197    11.00000   -1.20000
AFIX   0
C01D  1    0.661369    0.779115    0.309385    11.00000    0.01850    0.01810 =
         0.02533    0.00108   -0.00545   -0.00392
AFIX  43
H01I  2    0.766956    0.800083    0.306504    11.00000   -1.20000
AFIX   0
C01E  1   -0.192657    0.553365    0.163923    11.00000    0.01575    0.02463 =
         0.01469    0.00046   -0.00151   -0.00427
AFIX  43
H01J  2   -0.142538    0.563540    0.202910    11.00000   -1.20000
AFIX   0
C01F  1   -0.226949    0.475961    0.074527    11.00000    0.01871    0.02521 =
         0.01977   -0.00342    0.00004   -0.00110
AFIX  43
H01K  2   -0.200036    0.432808    0.051678    11.00000   -1.20000
AFIX   0
C01G  1    0.598698    0.286708    0.393592    11.00000    0.02107    0.01552 =
         0.01937   -0.00121    0.00089   -0.00060
AFIX  23
H01L  2    0.496100    0.259544    0.386186    11.00000   -1.20000
H01M  2    0.685969    0.250738    0.402778    11.00000   -1.20000
AFIX   0
HKLF 4

REM  synB_a.res in P2(1)2(1)2(1)
REM R1 =  0.0362 for    5009 Fo > 4sig(Fo)  and  0.0454 for all    5696 data
REM    469 parameters refined using      0 restraints

END

WGHT      0.0361      0.0000

REM Highest difference peak  0.178,  deepest hole -0.211,  1-sigma level  0.043
Q1    1   0.5019  0.5765  0.3229  11.00000  0.05    0.18
Q2    1   0.9350  0.2685  0.2577  11.00000  0.05    0.17
Q3    1   0.2803  0.5551  0.3346  11.00000  0.05    0.17
Q4    1   0.5493  0.3964  0.5394  11.00000  0.05    0.17
Q5    1  -0.4661  0.6345 -0.0024  11.00000  0.05    0.16
Q6    1   0.3591  0.5801  0.2910  11.00000  0.05    0.16
Q7    1   0.6360  0.3756  0.3473  11.00000  0.05    0.16
Q8    1   0.4276  0.5397  0.3584  11.00000  0.05    0.16
Q9    1  -0.1097  0.5390  0.0490  11.00000  0.05    0.15
Q10   1   0.2570  0.4062  0.1906  11.00000  0.05    0.15
Q11   1   0.3637  0.5225  0.1657  11.00000  0.05    0.14
Q12   1   0.8148  0.6597  0.3802  11.00000  0.05    0.14
Q13   1   0.7397  0.3388  0.3291  11.00000  0.05    0.14
Q14   1   0.2407  0.5965  0.2985  11.00000  0.05    0.14
Q15   1   1.0145  0.3794  0.4476  11.00000  0.05    0.14
Q16   1   0.5327  0.8849  0.3092  11.00000  0.05    0.14
Q17   1   0.6277  0.4388  0.3465  11.00000  0.05    0.14
Q18   1   0.3569  0.6232  0.5484  11.00000  0.05    0.14
Q19   1   0.4725  0.4195  0.2448  11.00000  0.05    0.14
Q20   1   0.3377  0.2617  0.4192  11.00000  0.05    0.14
;
_shelx_res_checksum              81171
####################################################################### 
# 
# This file contains crystal structure data downloaded from the 
# Cambridge Structural Database (CSD) hosted by the Cambridge 
# Crystallographic Data Centre (CCDC).
# 
# Full information about CCDC data access policies and citation 
# guidelines are available at http://www.ccdc.cam.ac.uk/access/V1 
# 
# Audit and citation data items may have been added by the CCDC. 
# Please retain this information to preserve the provenance of 
# this file and to allow appropriate attribution of the data. 
# 
#######################################################################

data_Ken20181211
_audit_block_doi                 10.5517/ccdc.csd.cc218n11
_database_code_depnum_ccdc_archive 'CCDC 1885142'
loop_
_audit_author_name
_audit_author_address
'Kennosuke Itoh'
;School of Pharmacy, Kitasato University
Japan
;
_audit_update_record             
;
2018-12-14 deposited with the CCDC.	2019-04-11 downloaded from the CCDC.
;

#==============================================================================
# CHEMICAL DATA

_chemical_formula_sum            'C32 H30 N2 O10'
_chemical_formula_moiety         'C32 H30 N2 O10'
_chemical_formula_weight         602.60
_chemical_melting_point          ?
_chemical_absolute_configuration 'CHOOSE rm ad rmad syn or unk'

#==============================================================================
# CRYSTAL DATA
_space_group_crystal_system      orthorhombic
_space_group_name_H-M_alt        'P 21 21 2'
_space_group_name_Hall           'P 2 2ab'
_space_group_IT_number           18
loop_
_symmetry_equiv_pos_site_id
_space_group_symop_operation_xyz
1 +X,+Y,+Z
2 1/2+X,1/2-Y,-Z
3 1/2-X,1/2+Y,-Z
4 -X,-Y,+Z
#------------------------------------------------------------------------------
_cell_length_a                   20.0542(4)
_cell_length_b                   11.4435(2)
_cell_length_c                   12.2782(2)
_cell_angle_alpha                90.0000
_cell_angle_beta                 90.0000
_cell_angle_gamma                90.0000
_cell_volume                     2817.72(9)
_cell_formula_units_Z            4
_cell_measurement_reflns_used    21682
_cell_measurement_theta_min      3.60
_cell_measurement_theta_max      68.21
_cell_measurement_temperature    93
#------------------------------------------------------------------------------
_exptl_crystal_description       block
_exptl_crystal_colour            colorless
_exptl_crystal_size_max          0.200
_exptl_crystal_size_mid          0.200
_exptl_crystal_size_min          0.100
_exptl_crystal_density_diffrn    1.420
_exptl_crystal_density_meas      ?
_exptl_crystal_density_method    'not measured'
_exptl_crystal_F_000             1264.00
_exptl_absorpt_coefficient_mu    0.894
_exptl_absorpt_correction_type   multi-scan
_exptl_absorpt_process_details   'ABSCOR (Rigaku, 1995)'
_exptl_absorpt_correction_T_min  0.801
_exptl_absorpt_correction_T_max  0.914

#==============================================================================
# EXPERIMENTAL DATA

_diffrn_ambient_temperature      93
_diffrn_radiation_type           'Cu K\a'
_diffrn_radiation_wavelength     1.54187
_diffrn_measurement_device_type  'Rigaku R-AXIS RAPID'
_diffrn_measurement_method       \w
_diffrn_detector_area_resol_mean 10.000
_diffrn_reflns_number            31475
_diffrn_reflns_av_R_equivalents  0.0552
_diffrn_reflns_theta_max         68.236
_diffrn_reflns_theta_min         3.600
_diffrn_reflns_theta_full        67.687
_diffrn_measured_fraction_theta_max 1.000
_diffrn_measured_fraction_theta_full 1.000
_diffrn_reflns_Laue_measured_fraction_max 1.000
_diffrn_reflns_Laue_measured_fraction_full 1.000
_diffrn_reflns_point_group_measured_fraction_max 0.999
_diffrn_reflns_point_group_measured_fraction_full 1.000
_diffrn_reflns_limit_h_min       -23
_diffrn_reflns_limit_h_max       24
_diffrn_reflns_limit_k_min       -13
_diffrn_reflns_limit_k_max       13
_diffrn_reflns_limit_l_min       -14
_diffrn_reflns_limit_l_max       14
_diffrn_standards_number         0
_diffrn_standards_interval_count .
_diffrn_standards_decay_%        ?

#==============================================================================
# REFINEMENT DATA

_refine_special_details          
;
    Refinement was performed using all reflections. The weighted 
    R-factor (wR) and goodness of fit (S) are based on F^2^.
    R-factor (gt) are based on F. The threshold expression of
    F^2^ > 2.0 sigma(F^2^) is used only for calculating R-factor (gt).
;
_reflns_number_total             5177
_reflns_number_gt                3488
_reflns_threshold_expression     F^2^>2.0\s(F^2^)
_refine_ls_structure_factor_coef Fsqd
_refine_ls_R_factor_all          0.1202
_refine_ls_R_factor_gt           0.0891
_refine_ls_wR_factor_ref         0.3018
_refine_ls_wR_factor_gt          0.2399
_refine_ls_number_restraints     0
_refine_ls_hydrogen_treatment    constr
_refine_ls_number_reflns         5177
_refine_ls_number_parameters     398
_refine_ls_goodness_of_fit_ref   1.197
_refine_ls_weighting_scheme      calc
_refine_ls_weighting_details     
'w = 1/[\s^2^(Fo^2^)+(0.1768P)^2^+0.0000P] where P=(Fo^2^+2Fc^2^)/3'
_atom_sites_solution_hydrogens   geom
_atom_sites_solution_primary     direct
_atom_sites_solution_secondary   difmap
_refine_ls_shift/su_max          0.000
_refine_diff_density_max         0.97
_refine_diff_density_min         -0.46
_refine_ls_extinction_method     SHELXL
_refine_ls_extinction_coef       0.0064(14)
_refine_ls_abs_structure_details 
;
 Flack x determined using 1073 quotients [(I+)-(I-)]/[(I+)+(I-)]
 (Parsons and Flack (2004), Acta Cryst. A60, s61).
;
_refine_ls_abs_structure_Flack   -0.12(8)

loop_
_atom_type_symbol
_atom_type_description
_atom_type_scat_dispersion_real
_atom_type_scat_dispersion_imag
_atom_type_scat_source
C C 0.0181 0.0091
;
International Tables for Crystallography
(Vol. C, Tables 4.2.6.8 and 6.1.1.4)
;
H H 0.0000 0.0000
;
International Tables for Crystallography
(Vol. C, Table 6.1.1.4)
;
O O 0.0492 0.0322
;
International Tables for Crystallography
(Vol. C, Tables 4.2.6.8 and 6.1.1.4)
;
N N 0.0311 0.0180
;
International Tables for Crystallography
(Vol. C, Tables 4.2.6.8 and 6.1.1.4)
;

#==============================================================================
# ATOMIC COORDINATES AND THERMAL PARAMETERS

loop_
_atom_site_label
_atom_site_type_symbol
_atom_site_fract_x
_atom_site_fract_y
_atom_site_fract_z
_atom_site_U_iso_or_equiv
_atom_site_adp_type
_atom_site_occupancy
_atom_site_site_symmetry_multiplicity
_atom_site_calc_flag
_atom_site_refinement_flags
_atom_site_disorder_assembly
_atom_site_disorder_group
O1 O 0.5965(3) 0.4448(5) 0.5765(4) 0.0430(14) Uani 1 4 d . . .
O2 O 0.6693(3) 1.0814(5) 0.1043(5) 0.0464(15) Uani 1 4 d . . .
O3 O 0.6762(3) 0.5385(5) 0.4048(5) 0.0431(14) Uani 1 4 d . . .
O4 O 0.6039(3) 0.9578(5) -0.0764(4) 0.0428(14) Uani 1 4 d . . .
O5 O 0.6103(3) 0.2919(5) 0.4689(5) 0.0492(15) Uani 1 4 d . . .
O6 O 0.7480(3) 0.4624(5) 0.2830(4) 0.0429(14) Uani 1 4 d . . .
O7 O 0.5367(3) 0.3658(5) 0.2133(5) 0.0459(15) Uani 1 4 d . . .
O8 O 0.5386(3) 0.8706(5) 0.2819(5) 0.0471(15) Uani 1 4 d . . .
O9 O 0.7224(3) 1.0901(6) 0.2652(5) 0.0489(16) Uani 1 4 d . . .
O35 O 0.6301(3) 0.8210(5) 0.0408(5) 0.0507(16) Uani 1 4 d . . .
N36 N 0.6317(3) 0.9791(6) 0.2570(5) 0.0398(16) Uani 1 4 d . . .
N37 N 0.6389(3) 0.4296(7) 0.2557(5) 0.0443(18) Uani 1 4 d . . .
C3 C 0.6736(4) 1.0525(8) 0.1980(7) 0.0412(19) Uani 1 4 d . . .
C4 C 0.5983(4) 0.9087(7) 0.0247(7) 0.0394(18) Uani 1 4 d . . .
C5 C 0.5470(4) 0.4485(7) 0.3925(6) 0.0346(17) Uani 1 4 d . . .
C6 C 0.5418(4) 1.1344(8) -0.0212(7) 0.0421(19) Uani 1 4 d . . .
C7 C 0.5794(4) 1.0713(7) -0.0973(7) 0.0415(19) Uani 1 4 d . . .
C8 C 0.5824(4) 0.5625(8) 0.5906(7) 0.0410(19) Uani 1 4 d . . .
C9 C 0.5489(4) 0.9573(7) 0.1036(6) 0.0369(18) Uani 1 4 d . . .
C10 C 0.5724(4) 0.4123(8) 0.2815(7) 0.0424(19) Uani 1 4 d . . .
C11 C 0.6858(4) 0.4825(8) 0.3224(6) 0.0411(19) Uani 1 4 d . . .
C12 C 0.5878(4) 0.3908(8) 0.4797(7) 0.0412(19) Uani 1 4 d . . .
C13 C 0.5244(4) 1.2493(7) -0.0506(7) 0.044(2) Uani 1 4 d . . .
C14 C 0.6861(4) 0.8301(7) 0.3753(7) 0.0407(19) Uani 1 4 d . . .
C15 C 0.5986(5) 1.1167(8) -0.1967(7) 0.048(2) Uani 1 4 d . . .
C16 C 0.5246(4) 1.0875(7) 0.0875(7) 0.0378(18) Uani 1 4 d . . .
C17 C 0.5519(4) 0.6301(7) 0.5125(7) 0.0395(19) Uani 1 4 d . . .
C18 C 0.6030(4) 0.6080(8) 0.6893(7) 0.048(2) Uani 1 4 d . . .
C19 C 0.5723(4) 0.9319(8) 0.2203(7) 0.043(2) Uani 1 4 d . . .
C20 C 0.5797(5) 1.2292(9) -0.2237(8) 0.057(3) Uani 1 4 d . . .
C21 C 0.5934(5) 0.7274(9) 0.7125(8) 0.051(2) Uani 1 4 d . . .
C22 C 0.5418(4) 0.7491(7) 0.5370(7) 0.0414(19) Uani 1 4 d . . .
C23 C 0.7086(4) 1.0532(8) 0.3765(7) 0.044(2) Uani 1 4 d . . .
C24 C 0.6705(4) 0.3824(9) 0.1573(7) 0.048(2) Uani 1 4 d . . .
C25 C 0.7381(4) 0.8039(8) 0.2882(8) 0.048(2) Uani 1 4 d . . .
C26 C 0.5426(4) 1.2974(8) -0.1498(7) 0.047(2) Uani 1 4 d . . .
C27 C 0.6586(4) 0.9529(8) 0.3657(7) 0.0418(19) Uani 1 4 d . . .
C28 C 0.5620(4) 0.7955(9) 0.6351(7) 0.051(2) Uani 1 4 d . . .
C29 C 0.7429(4) 0.3770(9) 0.1948(7) 0.048(2) Uani 1 4 d . . .
C30 C 0.7146(5) 0.8114(9) 0.4894(7) 0.051(2) Uani 1 4 d . . .
C31 C 0.6916(5) 0.3955(13) -0.0406(8) 0.077(4) Uani 1 4 d . . .
C32 C 0.6600(5) 0.4553(12) 0.0569(8) 0.066(3) Uani 1 4 d . . .
C33 C 0.6822(8) 0.5720(13) 0.0670(11) 0.103(5) Uani 1 4 d . . .
C38 C 0.5313(4) 0.5809(7) 0.4058(6) 0.0386(18) Uani 1 4 d . . .
H13 H 0.49937 1.29529 -0.00083 0.0528 Uiso 1 4 calc R . .
H14 H 0.64831 0.77418 0.36534 0.0488 Uiso 1 4 calc R . .
H15 H 0.62437 1.07126 -0.24588 0.0570 Uiso 1 4 calc R . .
H16 H 0.53944 1.14007 0.14786 0.0454 Uiso 1 4 calc R . .
H18 H 0.6237 0.55876 0.74153 0.0571 Uiso 1 4 calc R . .
H20 H 0.59176 1.26071 -0.29251 0.0686 Uiso 1 4 calc R . .
H21 H 0.60806 0.76004 0.77949 0.0617 Uiso 1 4 calc R . .
H22 H 0.52081 0.79821 0.48492 0.0496 Uiso 1 4 calc R . .
H23A H 0.68921 1.11821 0.41924 0.0522 Uiso 1 4 calc R . .
H23B H 0.74984 1.02622 0.41289 0.0522 Uiso 1 4 calc R . .
H24 H 0.65379 0.30132 0.14392 0.0581 Uiso 1 4 calc R . .
H25A H 0.75458 0.72388 0.29738 0.0578 Uiso 1 4 calc R . .
H25B H 0.71785 0.8121 0.21596 0.0578 Uiso 1 4 calc R . .
H25C H 0.77533 0.85889 0.29517 0.0578 Uiso 1 4 calc R . .
H26 H 0.53022 1.37519 -0.16776 0.0569 Uiso 1 4 calc R . .
H27 H 0.62243 0.96355 0.42085 0.0502 Uiso 1 4 calc R . .
H28 H 0.55418 0.87589 0.64986 0.0610 Uiso 1 4 calc R . .
H29A H 0.75413 0.29775 0.2213 0.0571 Uiso 1 4 calc R . .
H29B H 0.7734 0.39753 0.1344 0.0571 Uiso 1 4 calc R . .
H30A H 0.7324 0.7319 0.49534 0.0608 Uiso 1 4 calc R . .
H30B H 0.75049 0.86788 0.50259 0.0608 Uiso 1 4 calc R . .
H30C H 0.67929 0.82255 0.54358 0.0608 Uiso 1 4 calc R . .
H31A H 0.67535 0.31489 -0.04547 0.0921 Uiso 1 4 calc R . .
H31B H 0.67977 0.43783 -0.10717 0.0921 Uiso 1 4 calc R . .
H31C H 0.74022 0.39506 -0.03199 0.0921 Uiso 1 4 calc R . .
H32 H 0.61083 0.45814 0.04326 0.0798 Uiso 1 4 calc R . .
H33A H 0.6737 0.61395 -0.00125 0.1232 Uiso 1 4 calc R . .
H33B H 0.65815 0.61041 0.12654 0.1232 Uiso 1 4 calc R . .
H33C H 0.73011 0.57269 0.08254 0.1232 Uiso 1 4 calc R . .
H38 H 0.54868 0.62811 0.34344 0.0463 Uiso 1 4 calc R . .


loop_
_atom_site_aniso_label
_atom_site_aniso_U_11
_atom_site_aniso_U_22
_atom_site_aniso_U_33
_atom_site_aniso_U_12
_atom_site_aniso_U_13
_atom_site_aniso_U_23
O1 0.041(3) 0.051(4) 0.037(3) -0.003(3) -0.006(3) 0.002(3)
O2 0.038(3) 0.054(3) 0.047(3) -0.005(3) -0.004(3) 0.010(3)
O3 0.037(3) 0.049(3) 0.043(3) -0.001(3) 0.001(3) -0.001(3)
O4 0.044(3) 0.044(3) 0.041(3) 0.005(3) 0.001(3) 0.001(3)
O5 0.041(3) 0.048(3) 0.058(4) 0.004(3) -0.000(3) 0.006(3)
O6 0.034(3) 0.052(3) 0.043(3) -0.002(3) 0.005(2) -0.007(3)
O7 0.042(3) 0.052(4) 0.044(3) -0.005(3) 0.002(3) -0.010(3)
O8 0.038(3) 0.056(4) 0.048(3) -0.010(3) 0.000(3) 0.008(3)
O9 0.041(3) 0.057(4) 0.049(3) -0.011(3) -0.004(3) 0.010(3)
O35 0.044(3) 0.049(4) 0.060(4) 0.006(3) 0.005(3) 0.002(3)
N36 0.037(4) 0.044(4) 0.038(4) -0.001(3) -0.010(3) 0.008(3)
N37 0.033(4) 0.064(5) 0.036(4) -0.005(3) 0.002(3) -0.011(4)
C3 0.029(4) 0.047(5) 0.047(5) -0.007(4) -0.011(4) 0.003(4)
C4 0.034(4) 0.040(4) 0.044(4) -0.003(4) 0.000(4) 0.000(4)
C5 0.033(4) 0.040(4) 0.031(4) 0.008(3) 0.002(3) -0.001(3)
C6 0.043(4) 0.048(5) 0.036(4) 0.003(4) -0.005(4) -0.002(4)
C7 0.044(5) 0.040(4) 0.041(4) -0.001(4) -0.001(4) 0.003(4)
C8 0.035(4) 0.049(5) 0.039(4) 0.000(4) -0.001(3) 0.004(4)
C9 0.033(4) 0.044(4) 0.034(4) 0.003(4) -0.005(3) -0.002(3)
C10 0.037(4) 0.045(5) 0.044(4) -0.004(4) 0.006(4) -0.001(4)
C11 0.038(4) 0.048(5) 0.037(4) 0.002(4) 0.001(4) 0.006(4)
C12 0.037(4) 0.044(5) 0.042(5) -0.003(4) 0.000(4) 0.002(4)
C13 0.041(5) 0.039(5) 0.051(5) -0.001(4) -0.009(4) 0.006(4)
C14 0.037(4) 0.042(5) 0.043(5) -0.002(4) -0.008(4) 0.006(4)
C15 0.048(5) 0.057(5) 0.038(4) -0.001(4) 0.002(4) 0.006(4)
C16 0.032(4) 0.037(4) 0.044(4) 0.002(3) -0.003(3) 0.006(4)
C17 0.037(4) 0.040(4) 0.042(4) -0.001(4) 0.002(4) -0.000(4)
C18 0.042(5) 0.067(6) 0.034(4) -0.003(4) 0.001(4) 0.000(4)
C19 0.036(4) 0.056(5) 0.038(4) -0.001(4) -0.004(4) 0.003(4)
C20 0.058(6) 0.072(7) 0.041(5) -0.015(5) -0.014(4) 0.015(5)
C21 0.041(5) 0.070(6) 0.044(5) -0.005(4) -0.006(4) -0.010(5)
C22 0.038(4) 0.046(5) 0.040(4) -0.005(4) -0.003(4) -0.007(4)
C23 0.041(5) 0.045(5) 0.045(5) 0.001(4) -0.009(4) 0.004(4)
C24 0.045(5) 0.059(6) 0.042(5) -0.004(4) 0.011(4) -0.013(4)
C25 0.036(4) 0.048(5) 0.061(6) 0.002(4) 0.009(4) 0.007(4)
C26 0.044(5) 0.048(5) 0.050(5) -0.001(4) -0.009(4) 0.012(4)
C27 0.044(5) 0.046(5) 0.035(4) -0.001(4) -0.008(4) 0.006(4)
C28 0.045(5) 0.059(6) 0.048(5) -0.006(4) 0.004(4) -0.013(5)
C29 0.043(5) 0.050(5) 0.049(5) 0.002(4) 0.005(4) -0.011(4)
C30 0.041(5) 0.060(6) 0.051(5) -0.001(4) -0.011(4) 0.009(5)
C31 0.055(6) 0.137(11) 0.039(5) 0.009(7) 0.003(5) -0.020(6)
C32 0.058(6) 0.096(9) 0.045(5) 0.022(6) 0.006(5) -0.002(6)
C33 0.145(14) 0.084(10) 0.079(9) 0.017(10) 0.027(9) 0.008(8)
C38 0.040(4) 0.039(4) 0.037(4) -0.004(4) 0.003(3) -0.005(4)

#==============================================================================
_computing_data_collection       'RAPID AUTO (Rigaku, ????)'
_computing_cell_refinement       'RAPID AUTO'
_computing_data_reduction        'RAPID AUTO'
_computing_structure_solution    'SIR2004 (Burla, et al., 2005)'
_computing_structure_refinement  'SHELXL2013 (Sheldrick, 2008)'
_computing_publication_material  'CrystalStructure 4.1 (Rigaku, 2014)'
_computing_molecular_graphics    'CrystalStructure 4.1'

#==============================================================================
# MOLECULAR GEOMETRY

_geom_special_details            
;
    ENTER SPECIAL DETAILS OF THE MOLECULAR GEOMETRY
;

loop_
_geom_bond_atom_site_label_1
_geom_bond_atom_site_label_2
_geom_bond_distance
_geom_bond_publ_flag
_geom_bond_site_symmetry_1
_geom_bond_site_symmetry_2
O1 C8 1.387(10) yes . .
O1 C12 1.351(10) yes . .
O2 C3 1.201(10) yes . .
O3 C11 1.214(10) yes . .
O4 C4 1.368(10) yes . .
O4 C7 1.412(10) yes . .
O5 C12 1.225(10) yes . .
O6 C11 1.357(10) yes . .
O6 C29 1.462(11) yes . .
O7 C10 1.223(10) yes . .
O8 C19 1.233(10) yes . .
O9 C3 1.351(10) yes . .
O9 C23 1.457(10) yes . .
O35 C4 1.205(10) yes . .
N36 C3 1.390(11) yes . .
N36 C19 1.384(11) yes . .
N36 C27 1.470(10) yes . .
N37 C10 1.385(11) yes . .
N37 C11 1.386(11) yes . .
N37 C24 1.468(11) yes . .
C4 C9 1.493(11) yes . .
C5 C10 1.513(11) yes . .
C5 C12 1.501(11) yes . .
C5 C38 1.557(11) yes . .
C5 C38 1.614(11) yes . 4_665
C6 C7 1.402(12) yes . .
C6 C13 1.406(12) yes . .
C6 C16 1.479(12) yes . .
C7 C15 1.382(12) yes . .
C8 C17 1.377(12) yes . .
C8 C18 1.381(12) yes . .
C9 C16 1.581(11) yes . .
C9 C16 1.574(11) yes . 4_675
C9 C19 1.536(11) yes . .
C13 C26 1.386(12) yes . .
C14 C25 1.523(12) yes . .
C14 C27 1.515(12) yes . .
C14 C30 1.528(12) yes . .
C15 C20 1.382(14) yes . .
C17 C22 1.410(11) yes . .
C17 C38 1.483(11) yes . .
C18 C21 1.408(14) yes . .
C20 C26 1.409(14) yes . .
C21 C28 1.381(13) yes . .
C22 C28 1.378(12) yes . .
C23 C27 1.529(12) yes . .
C24 C29 1.523(12) yes . .
C24 C32 1.504(14) yes . .
C31 C32 1.518(15) yes . .
C32 C33 1.41(2) yes . .
C13 H13 0.950 no . .
C14 H14 1.000 no . .
C15 H15 0.950 no . .
C16 H16 1.000 no . .
C18 H18 0.950 no . .
C20 H20 0.950 no . .
C21 H21 0.950 no . .
C22 H22 0.950 no . .
C23 H23A 0.990 no . .
C23 H23B 0.990 no . .
C24 H24 1.000 no . .
C25 H25A 0.980 no . .
C25 H25B 0.980 no . .
C25 H25C 0.980 no . .
C26 H26 0.950 no . .
C27 H27 1.000 no . .
C28 H28 0.950 no . .
C29 H29A 0.990 no . .
C29 H29B 0.990 no . .
C30 H30A 0.980 no . .
C30 H30B 0.980 no . .
C30 H30C 0.980 no . .
C31 H31A 0.980 no . .
C31 H31B 0.980 no . .
C31 H31C 0.980 no . .
C32 H32 1.000 no . .
C33 H33A 0.980 no . .
C33 H33B 0.980 no . .
C33 H33C 0.980 no . .
C38 H38 1.000 no . .

loop_
_geom_angle_atom_site_label_1
_geom_angle_atom_site_label_2
_geom_angle_atom_site_label_3
_geom_angle
_geom_angle_publ_flag
_geom_angle_site_symmetry_1
_geom_angle_site_symmetry_2
_geom_angle_site_symmetry_3
C8 O1 C12 121.9(6) yes . . .
C4 O4 C7 120.9(6) yes . . .
C11 O6 C29 108.2(6) yes . . .
C3 O9 C23 110.0(6) yes . . .
C3 N36 C19 125.9(7) yes . . .
C3 N36 C27 112.0(6) yes . . .
C19 N36 C27 122.1(7) yes . . .
C10 N37 C11 125.5(7) yes . . .
C10 N37 C24 123.5(7) yes . . .
C11 N37 C24 110.7(7) yes . . .
O2 C3 O9 123.3(7) yes . . .
O2 C3 N36 128.5(7) yes . . .
O9 C3 N36 108.2(7) yes . . .
O4 C4 O35 116.6(7) yes . . .
O4 C4 C9 119.4(7) yes . . .
O35 C4 C9 123.7(7) yes . . .
C10 C5 C12 109.8(6) yes . . .
C10 C5 C38 115.4(6) yes . . .
C10 C5 C38 111.2(6) yes . . 4_665
C12 C5 C38 117.6(6) yes . . .
C12 C5 C38 111.5(6) yes . . 4_665
C38 C5 C38 89.7(6) yes . . 4_665
C7 C6 C13 116.4(8) yes . . .
C7 C6 C16 122.6(8) yes . . .
C13 C6 C16 120.8(7) yes . . .
O4 C7 C6 122.7(7) yes . . .
O4 C7 C15 114.2(7) yes . . .
C6 C7 C15 123.0(8) yes . . .
O1 C8 C17 123.3(7) yes . . .
O1 C8 C18 114.5(7) yes . . .
C17 C8 C18 122.1(8) yes . . .
C4 C9 C16 118.4(6) yes . . .
C4 C9 C16 114.7(6) yes . . 4_675
C4 C9 C19 109.4(6) yes . . .
C16 C9 C16 90.1(6) yes . . 4_675
C16 C9 C19 113.0(7) yes . . .
C16 C9 C19 110.0(6) yes 4_675 . .
O7 C10 N37 118.0(8) yes . . .
O7 C10 C5 122.6(7) yes . . .
N37 C10 C5 119.4(7) yes . . .
O3 C11 O6 122.2(7) yes . . .
O3 C11 N37 127.9(7) yes . . .
O6 C11 N37 109.9(7) yes . . .
O1 C12 O5 118.1(7) yes . . .
O1 C12 C5 119.8(7) yes . . .
O5 C12 C5 122.0(8) yes . . .
C6 C13 C26 122.1(8) yes . . .
C25 C14 C27 112.1(7) yes . . .
C25 C14 C30 111.1(7) yes . . .
C27 C14 C30 109.7(7) yes . . .
C7 C15 C20 119.1(8) yes . . .
C6 C16 C9 112.5(7) yes . . .
C6 C16 C9 116.8(7) yes . . 4_675
C9 C16 C9 88.0(6) yes . . 4_675
C8 C17 C22 117.2(7) yes . . .
C8 C17 C38 121.8(7) yes . . .
C22 C17 C38 121.0(7) yes . . .
C8 C18 C21 120.2(8) yes . . .
O8 C19 N36 119.7(7) yes . . .
O8 C19 C9 120.8(7) yes . . .
N36 C19 C9 119.5(7) yes . . .
C15 C20 C26 120.4(9) yes . . .
C18 C21 C28 118.1(8) yes . . .
C17 C22 C28 121.2(8) yes . . .
O9 C23 C27 105.1(6) yes . . .
N37 C24 C29 100.3(7) yes . . .
N37 C24 C32 114.1(8) yes . . .
C29 C24 C32 113.8(8) yes . . .
C13 C26 C20 119.0(8) yes . . .
N36 C27 C14 113.2(7) yes . . .
N36 C27 C23 99.5(6) yes . . .
C14 C27 C23 116.8(7) yes . . .
C21 C28 C22 121.2(9) yes . . .
O6 C29 C24 105.3(7) yes . . .
C24 C32 C31 109.7(10) yes . . .
C24 C32 C33 114.1(10) yes . . .
C31 C32 C33 111.3(11) yes . . .
C5 C38 C5 89.0(6) yes . . 4_665
C5 C38 C17 113.9(6) yes . . .
C5 C38 C17 116.1(6) yes 4_665 . .
C6 C13 H13 118.948 no . . .
C26 C13 H13 118.948 no . . .
C25 C14 H14 107.884 no . . .
C27 C14 H14 107.884 no . . .
C30 C14 H14 107.880 no . . .
C7 C15 H15 120.454 no . . .
C20 C15 H15 120.461 no . . .
C6 C16 H16 112.437 no . . .
C9 C16 H16 112.449 no . . .
C9 C16 H16 112.438 no 4_675 . .
C8 C18 H18 119.907 no . . .
C21 C18 H18 119.903 no . . .
C15 C20 H20 119.791 no . . .
C26 C20 H20 119.797 no . . .
C18 C21 H21 120.957 no . . .
C28 C21 H21 120.966 no . . .
C17 C22 H22 119.407 no . . .
C28 C22 H22 119.400 no . . .
O9 C23 H23A 110.717 no . . .
O9 C23 H23B 110.710 no . . .
C27 C23 H23A 110.718 no . . .
C27 C23 H23B 110.714 no . . .
H23A C23 H23B 108.815 no . . .
N37 C24 H24 109.405 no . . .
C29 C24 H24 109.412 no . . .
C32 C24 H24 109.410 no . . .
C14 C25 H25A 109.475 no . . .
C14 C25 H25B 109.461 no . . .
C14 C25 H25C 109.475 no . . .
H25A C25 H25B 109.476 no . . .
H25A C25 H25C 109.464 no . . .
H25B C25 H25C 109.476 no . . .
C13 C26 H26 120.500 no . . .
C20 C26 H26 120.499 no . . .
N36 C27 H27 108.936 no . . .
C14 C27 H27 108.943 no . . .
C23 C27 H27 108.938 no . . .
C21 C28 H28 119.415 no . . .
C22 C28 H28 119.417 no . . .
O6 C29 H29A 110.680 no . . .
O6 C29 H29B 110.683 no . . .
C24 C29 H29A 110.682 no . . .
C24 C29 H29B 110.687 no . . .
H29A C29 H29B 108.795 no . . .
C14 C30 H30A 109.474 no . . .
C14 C30 H30B 109.476 no . . .
C14 C30 H30C 109.475 no . . .
H30A C30 H30B 109.456 no . . .
H30A C30 H30C 109.476 no . . .
H30B C30 H30C 109.471 no . . .
C32 C31 H31A 109.474 no . . .
C32 C31 H31B 109.465 no . . .
C32 C31 H31C 109.465 no . . .
H31A C31 H31B 109.477 no . . .
H31A C31 H31C 109.477 no . . .
H31B C31 H31C 109.469 no . . .
C24 C32 H32 107.129 no . . .
C31 C32 H32 107.125 no . . .
C33 C32 H32 107.134 no . . .
C32 C33 H33A 109.465 no . . .
C32 C33 H33B 109.469 no . . .
C32 C33 H33C 109.478 no . . .
H33A C33 H33B 109.462 no . . .
H33A C33 H33C 109.482 no . . .
H33B C33 H33C 109.472 no . . .
C5 C38 H38 111.985 no . . .
C5 C38 H38 111.981 no 4_665 . .
C17 C38 H38 111.989 no . . .

loop_
_geom_torsion_atom_site_label_1
_geom_torsion_atom_site_label_2
_geom_torsion_atom_site_label_3
_geom_torsion_atom_site_label_4
_geom_torsion
_geom_torsion_publ_flag
_geom_torsion_site_symmetry_1
_geom_torsion_site_symmetry_2
_geom_torsion_site_symmetry_3
_geom_torsion_site_symmetry_4
C8 O1 C12 O5 169.4(6) no . . . .
C8 O1 C12 C5 -15.1(10) no . . . .
C12 O1 C8 C17 7.5(11) no . . . .
C12 O1 C8 C18 -171.1(6) no . . . .
C4 O4 C7 C6 -7.4(11) no . . . .
C4 O4 C7 C15 169.4(6) no . . . .
C7 O4 C4 O35 -167.8(6) no . . . .
C7 O4 C4 C9 18.7(10) no . . . .
C11 O6 C29 C24 20.8(8) no . . . .
C29 O6 C11 O3 170.6(7) no . . . .
C29 O6 C11 N37 -8.9(8) no . . . .
C3 O9 C23 C27 19.3(8) no . . . .
C23 O9 C3 O2 172.0(7) no . . . .
C23 O9 C3 N36 -7.5(8) no . . . .
C3 N36 C19 O8 -177.8(7) no . . . .
C3 N36 C19 C9 1.7(12) no . . . .
C19 N36 C3 O2 -6.0(14) no . . . .
C19 N36 C3 O9 173.4(7) no . . . .
C3 N36 C27 C14 -105.9(7) no . . . .
C3 N36 C27 C23 18.8(8) no . . . .
C27 N36 C3 O2 172.4(8) no . . . .
C27 N36 C3 O9 -8.2(9) no . . . .
C19 N36 C27 C14 72.6(9) no . . . .
C19 N36 C27 C23 -162.7(7) no . . . .
C27 N36 C19 O8 3.9(12) no . . . .
C27 N36 C19 C9 -176.6(6) no . . . .
C10 N37 C11 O3 -12.9(14) no . . . .
C10 N37 C11 O6 166.7(7) no . . . .
C11 N37 C10 O7 178.9(7) no . . . .
C11 N37 C10 C5 -2.5(12) no . . . .
C10 N37 C24 C29 -155.1(7) no . . . .
C10 N37 C24 C32 82.9(10) no . . . .
C24 N37 C10 O7 -7.9(12) no . . . .
C24 N37 C10 C5 170.7(7) no . . . .
C11 N37 C24 C29 19.0(9) no . . . .
C11 N37 C24 C32 -103.1(8) no . . . .
C24 N37 C11 O3 173.2(8) no . . . .
C24 N37 C11 O6 -7.2(9) no . . . .
O4 C4 C9 C16 -22.5(10) no . . . .
O4 C4 C9 C16 82.1(8) no . . . 4_675
O4 C4 C9 C19 -153.7(6) no . . . .
O35 C4 C9 C16 164.5(7) no . . . .
O35 C4 C9 C16 -91.0(9) no . . . 4_675
O35 C4 C9 C19 33.2(10) no . . . .
C10 C5 C12 O1 149.8(7) no . . . .
C10 C5 C12 O5 -34.9(10) no . . . .
C12 C5 C10 O7 123.1(8) no . . . .
C12 C5 C10 N37 -55.4(9) no . . . .
C10 C5 C38 C5 101.9(6) no . . . 4_665
C10 C5 C38 C17 -139.9(6) no . . . .
C38 C5 C10 O7 -101.1(9) no . . . .
C38 C5 C10 N37 80.4(9) no . . . .
C10 C5 C38 C5 -105.3(6) no . . 4_665 4_665
C10 C5 C38 C17 138.4(6) no . . 4_665 4_665
C38 C5 C10 O7 -0.7(10) no 4_665 . . .
C38 C5 C10 N37 -179.3(6) no 4_665 . . .
C12 C5 C38 C5 -125.8(6) no . . . 4_665
C12 C5 C38 C17 -7.6(9) no . . . .
C38 C5 C12 O1 15.1(10) no . . . .
C38 C5 C12 O5 -169.7(7) no . . . .
C12 C5 C38 C5 131.8(6) no . . 4_665 4_665
C12 C5 C38 C17 15.5(9) no . . 4_665 4_665
C38 C5 C12 O1 -86.5(8) no 4_665 . . .
C38 C5 C12 O5 88.8(9) no 4_665 . . .
C38 C5 C38 C5 12.0(5) no . . 4_665 4_665
C38 C5 C38 C17 -104.3(6) no . . 4_665 4_665
C38 C5 C38 C5 -11.6(5) no 4_665 . . 4_665
C38 C5 C38 C17 106.7(6) no 4_665 . . .
C7 C6 C13 C26 0.8(12) no . . . .
C13 C6 C7 O4 176.0(7) no . . . .
C13 C6 C7 C15 -0.5(12) no . . . .
C7 C6 C16 C9 -4.0(11) no . . . .
C7 C6 C16 C9 -103.6(9) no . . . 4_675
C16 C6 C7 O4 0.0(12) no . . . .
C16 C6 C7 C15 -176.5(7) no . . . .
C13 C6 C16 C9 -179.8(7) no . . . .
C13 C6 C16 C9 80.5(9) no . . . 4_675
C16 C6 C13 C26 176.9(7) no . . . .
O4 C7 C15 C20 -177.4(6) no . . . .
C6 C7 C15 C20 -0.5(13) no . . . .
O1 C8 C17 C22 -178.8(6) no . . . .
O1 C8 C17 C38 0.1(12) no . . . .
O1 C8 C18 C21 178.2(6) no . . . .
C17 C8 C18 C21 -0.4(12) no . . . .
C18 C8 C17 C22 -0.2(11) no . . . .
C18 C8 C17 C38 178.6(7) no . . . .
C4 C9 C16 C6 14.6(9) no . . . .
C4 C9 C16 C9 132.8(6) no . . . 4_675
C4 C9 C16 C6 -21.5(9) no . . 4_675 4_675
C4 C9 C16 C9 -135.9(6) no . . 4_675 4_675
C4 C9 C19 O8 -117.9(8) no . . . .
C4 C9 C19 N36 62.6(9) no . . . .
C16 C9 C16 C6 100.1(6) no . . 4_675 4_675
C16 C9 C16 C9 -14.3(5) no . . 4_675 4_675
C16 C9 C16 C6 -103.9(6) no 4_675 . . .
C16 C9 C16 C9 14.4(5) no 4_675 . . 4_675
C16 C9 C19 O8 108.0(8) no . . . .
C16 C9 C19 N36 -71.5(9) no . . . .
C19 C9 C16 C6 144.2(6) no . . . .
C19 C9 C16 C9 -97.5(6) no . . . 4_675
C16 C9 C19 O8 8.9(10) no 4_675 . . .
C16 C9 C19 N36 -170.6(6) no 4_675 . . .
C19 C9 C16 C6 -145.4(6) no . . 4_675 4_675
C19 C9 C16 C9 100.3(6) no . . 4_675 4_675
C6 C13 C26 C20 0.0(12) no . . . .
C25 C14 C27 N36 54.4(9) no . . . .
C25 C14 C27 C23 -60.3(9) no . . . .
C30 C14 C27 N36 178.4(6) no . . . .
C30 C14 C27 C23 63.7(8) no . . . .
C7 C15 C20 C26 1.3(14) no . . . .
C8 C17 C22 C28 0.1(11) no . . . .
C8 C17 C38 C5 0.4(10) no . . . .
C8 C17 C38 C5 101.8(8) no . . . 4_665
C22 C17 C38 C5 179.3(6) no . . . .
C22 C17 C38 C5 -79.4(9) no . . . 4_665
C38 C17 C22 C28 -178.8(6) no . . . .
C8 C18 C21 C28 1.2(12) no . . . .
C15 C20 C26 C13 -1.1(14) no . . . .
C18 C21 C28 C22 -1.3(13) no . . . .
C17 C22 C28 C21 0.7(12) no . . . .
O9 C23 C27 N36 -21.8(7) no . . . .
O9 C23 C27 C14 100.4(7) no . . . .
N37 C24 C29 O6 -23.2(8) no . . . .
N37 C24 C32 C31 -177.1(7) no . . . .
N37 C24 C32 C33 57.2(10) no . . . .
C29 C24 C32 C31 68.6(10) no . . . .
C29 C24 C32 C33 -57.1(11) no . . . .
C32 C24 C29 O6 99.1(9) no . . . .

loop_
_geom_contact_atom_site_label_1
_geom_contact_atom_site_label_2
_geom_contact_distance
_geom_contact_publ_flag
_geom_contact_site_symmetry_1
_geom_contact_site_symmetry_2
O1 O3 2.854(8) no . .
O1 C8 3.594(10) no . 4_665
O1 C17 3.194(10) no . 4_665
O1 C22 3.585(10) no . 4_665
O1 C38 2.921(10) no . .
O1 C38 3.323(10) no . 4_665
O2 O4 2.940(8) no . .
O2 O35 3.179(9) no . .
O2 C4 2.625(10) no . .
O2 C6 3.048(10) no . .
O2 C7 3.065(10) no . .
O2 C9 2.801(10) no . .
O2 C16 2.911(9) no . .
O2 C19 2.957(10) no . .
O2 C23 3.449(10) no . .
O2 C27 3.537(10) no . .
O3 O5 3.214(8) no . .
O3 C5 2.792(9) no . .
O3 C8 2.968(10) no . .
O3 C10 2.951(10) no . .
O3 C12 2.617(10) no . .
O3 C17 3.010(10) no . .
O3 C24 3.527(10) no . .
O3 C29 3.443(10) no . .
O3 C38 2.946(10) no . .
O4 C6 3.179(10) no . 4_675
O4 C13 3.511(10) no . 4_675
O4 C16 2.964(10) no . .
O4 C16 3.310(9) no . 4_675
O5 O7 3.569(8) no . .
O5 N37 3.109(9) no . .
O5 C8 3.483(10) no . .
O5 C10 2.787(11) no . .
O5 C11 3.207(10) no . .
O5 C17 3.414(10) no . 4_665
O5 C22 3.198(10) no . 4_665
O5 C38 3.282(10) no . 4_665
O6 C10 3.568(10) no . .
O6 C32 3.291(11) no . .
O6 C33 3.217(15) no . .
O7 O7 3.406(8) no . 4_665
O7 C5 3.489(9) no . 4_665
O7 C10 3.455(10) no . 4_665
O7 C11 3.537(10) no . .
O7 C12 3.439(10) no . .
O7 C24 2.776(10) no . .
O7 C32 3.293(12) no . .
O7 C38 3.415(10) no . .
O7 C38 2.796(10) no . 4_665
O8 O8 3.342(8) no . 4_675
O8 O35 3.528(9) no . .
O8 C3 3.567(10) no . .
O8 C4 3.405(10) no . .
O8 C9 3.428(10) no . 4_675
O8 C14 3.207(10) no . .
O8 C16 3.456(10) no . .
O8 C16 2.745(10) no . 4_675
O8 C19 3.260(10) no . 4_675
O8 C27 2.782(10) no . .
O9 C14 3.349(10) no . .
O9 C19 3.556(10) no . .
O9 C25 3.302(11) no . .
O35 N36 3.212(9) no . .
O35 C3 3.392(11) no . .
O35 C6 3.566(10) no . 4_675
O35 C7 3.480(10) no . .
O35 C13 3.391(10) no . 4_675
O35 C16 3.323(10) no . 4_675
O35 C19 2.794(11) no . .
N36 C4 3.039(10) no . .
N36 C16 3.239(10) no . .
N36 C25 2.953(11) no . .
N37 C12 2.969(11) no . .
N37 C33 2.963(16) no . .
N37 C38 3.324(11) no . .
C3 C4 3.085(12) no . .
C3 C9 2.963(11) no . .
C3 C14 3.359(12) no . .
C3 C16 3.306(11) no . .
C3 C25 3.316(13) no . .
C4 C6 2.877(12) no . .
C4 C6 2.907(12) no . 4_675
C4 C9 3.465(11) no . 4_675
C4 C13 3.190(11) no . 4_675
C5 C8 2.850(11) no . .
C5 C8 3.560(11) no . 4_665
C5 C10 3.182(11) no . 4_665
C5 C11 2.940(11) no . .
C5 C12 3.440(11) no . 4_665
C5 C22 3.381(11) no . 4_665
C6 C6 3.503(12) no . 4_675
C6 C7 3.509(12) no . 4_675
C6 C16 3.163(12) no . 4_675
C6 C20 2.817(13) no . .
C7 C7 3.577(12) no . 4_675
C7 C9 2.856(11) no . .
C7 C9 3.579(11) no . 4_675
C7 C16 3.577(11) no . 4_675
C7 C26 2.767(12) no . .
C8 C28 2.753(13) no . .
C9 C13 3.366(11) no . 4_675
C9 C19 3.094(11) no . 4_675
C10 C10 3.529(12) no . 4_665
C10 C32 3.306(13) no . .
C11 C12 2.949(12) no . .
C11 C32 3.315(13) no . .
C11 C33 3.300(16) no . .
C11 C38 3.453(11) no . .
C12 C17 2.860(12) no . .
C12 C17 2.839(11) no . 4_665
C12 C18 3.591(12) no . .
C12 C22 3.132(12) no . 4_665
C13 C15 2.781(12) no . .
C14 C19 3.192(12) no . .
C17 C21 2.823(12) no . .
C17 C38 3.213(11) no . 4_665
C18 C22 2.758(12) no . .
C19 C19 3.293(12) no . 4_675
C23 C25 3.108(13) no . .
C23 C30 3.097(13) no . .
C29 C31 3.075(13) no . .
C29 C33 2.987(17) no . .
O1 C20 3.495(11) no . 1_546
O2 C24 3.506(12) no . 1_565
O2 C31 3.593(13) no . 3_655
O3 C14 3.362(10) no . .
O3 C23 3.547(10) no . 3_646
O3 C25 3.580(11) no . .
O3 C30 3.381(12) no . .
O4 C29 3.523(10) no . 3_655
O5 C23 3.555(11) no . 1_545
O5 C30 3.556(11) no . 3_646
O6 C30 3.369(11) no . 3_646
O7 O8 3.211(8) no . 4_665
O7 C13 3.513(10) no . 1_545
O7 C16 3.548(10) no . 1_545
O8 O7 3.211(8) no . 4_665
O8 C22 3.428(10) no . .
O9 C18 3.551(10) no . 3_656
O9 C29 3.420(12) no . 1_565
O35 C33 3.052(16) no . .
C13 O7 3.513(10) no . 1_565
C14 O3 3.362(10) no . .
C16 O7 3.548(10) no . 1_565
C18 O9 3.551(10) no . 3_646
C20 O1 3.495(11) no . 1_564
C20 C21 3.592(14) no . 4_674
C20 C28 3.340(13) no . 4_674
C21 C20 3.592(14) no . 4_676
C21 C26 3.220(13) no . 4_676
C22 O8 3.428(10) no . .
C22 C30 3.586(12) no . .
C23 O3 3.547(10) no . 3_656
C23 O5 3.555(11) no . 1_565
C24 O2 3.506(12) no . 1_545
C25 O3 3.580(11) no . .
C25 C31 3.511(14) no . 3_655
C26 C21 3.220(13) no . 4_674
C26 C28 3.535(13) no . 4_674
C26 C31 3.463(14) no . 1_565
C28 C20 3.340(13) no . 4_676
C28 C26 3.535(13) no . 4_676
C28 C30 3.550(13) no . .
C29 O4 3.523(10) no . 3_645
C29 O9 3.420(12) no . 1_545
C30 O3 3.381(12) no . .
C30 O5 3.556(11) no . 3_656
C30 O6 3.369(11) no . 3_656
C30 C22 3.586(12) no . .
C30 C28 3.550(13) no . .
C31 O2 3.593(13) no . 3_645
C31 C25 3.511(14) no . 3_645
C31 C26 3.463(14) no . 1_545
C33 O35 3.052(16) no . .
O1 H18 2.4705 no . .
O2 H16 2.7428 no . .
O2 H25B 3.5105 no . .
O3 H33B 3.5328 no . .
O3 H38 2.8554 no . .
O4 H15 2.4867 no . .
O5 H22 2.8304 no . 4_665
O6 H24 3.1441 no . .
O6 H33B 3.1312 no . .
O6 H33C 2.7892 no . .
O7 H24 2.6041 no . .
O7 H32 2.7719 no . .
O7 H38 3.4088 no . .
O7 H38 2.3435 no . 4_665
O8 H14 2.6662 no . .
O8 H16 3.4955 no . .
O8 H16 2.2740 no . 4_675
O8 H27 2.6212 no . .
O9 H25B 3.2395 no . .
O9 H25C 2.8742 no . .
O9 H27 3.1261 no . .
O35 H13 2.9618 no . 4_675
O35 H25B 2.7808 no . .
N36 H14 2.7169 no . .
N36 H16 2.9348 no . .
N36 H23A 2.7981 no . .
N36 H23B 3.0925 no . .
N36 H25B 2.6248 no . .
N36 H25C 3.2257 no . .
N37 H29A 2.7925 no . .
N37 H29B 3.1033 no . .
N37 H32 2.6881 no . .
N37 H33B 2.6350 no . .
N37 H33C 3.2476 no . .
N37 H38 3.0970 no . .
C3 H16 2.9359 no . .
C3 H23A 2.8355 no . .
C3 H23B 3.0641 no . .
C3 H25B 2.8993 no . .
C3 H25C 3.2398 no . .
C3 H27 3.0941 no . .
C4 H13 3.0631 no . 4_675
C4 H16 3.2701 no . .
C4 H16 3.1983 no . 4_675
C4 H25B 3.5332 no . .
C5 H22 3.3326 no . 4_665
C6 H15 3.2978 no . .
C6 H26 3.2986 no . .
C7 H13 3.2482 no . .
C7 H16 3.2131 no . .
C7 H20 3.2413 no . .
C8 H21 3.2791 no . .
C8 H22 3.2386 no . .
C8 H38 3.1989 no . .
C9 H13 3.3072 no . 4_675
C10 H24 2.6704 no . .
C10 H32 3.0699 no . .
C10 H33B 3.4228 no . .
C10 H38 2.6273 no . .
C10 H38 2.5861 no . 4_665
C11 H24 3.0840 no . .
C11 H29A 2.8081 no . .
C11 H29B 3.0590 no . .
C11 H33B 2.8695 no . .
C11 H33C 3.2447 no . .
C11 H38 3.2261 no . .
C12 H22 3.0694 no . 4_665
C12 H38 3.2849 no . .
C12 H38 3.2145 no . 4_665
C13 H16 2.7550 no . .
C13 H20 3.2658 no . .
C14 H23A 3.3417 no . .
C14 H23B 2.6235 no . .
C15 H26 3.2794 no . .
C16 H13 2.6614 no . .
C16 H16 2.9972 no . 4_675
C17 H18 3.2637 no . .
C17 H28 3.2805 no . .
C18 H28 3.2537 no . .
C19 H14 2.9580 no . .
C19 H16 2.6272 no . .
C19 H16 2.5480 no . 4_675
C19 H25B 3.2248 no . .
C19 H27 2.6840 no . .
C20 H13 3.2641 no . .
C21 H22 3.2532 no . .
C22 H21 3.2625 no . .
C22 H38 2.7539 no . .
C23 H14 3.4161 no . .
C23 H25B 3.3955 no . .
C23 H25C 2.7807 no . .
C23 H30B 2.7567 no . .
C23 H30C 3.3936 no . .
C24 H31A 2.6089 no . .
C24 H31B 3.3143 no . .
C24 H31C 2.7163 no . .
C24 H33A 3.2892 no . .
C24 H33B 2.6485 no . .
C24 H33C 2.6485 no . .
C25 H23B 2.9786 no . .
C25 H27 3.3723 no . .
C25 H30A 2.6760 no . .
C25 H30B 2.7436 no . .
C25 H30C 3.3570 no . .
C26 H15 3.2829 no . .
C27 H25A 3.3579 no . .
C27 H25B 2.7177 no . .
C27 H25C 2.7179 no . .
C27 H30A 3.3348 no . .
C27 H30B 2.6776 no . .
C27 H30C 2.6775 no . .
C28 H18 3.2526 no . .
C29 H31A 3.3231 no . .
C29 H31C 2.7928 no . .
C29 H32 3.3668 no . .
C29 H33B 3.2743 no . .
C29 H33C 2.6417 no . .
C30 H23B 2.7246 no . .
C30 H25A 2.6845 no . .
C30 H25B 3.3585 no . .
C30 H25C 2.7325 no . .
C30 H27 2.6755 no . .
C31 H24 2.6206 no . .
C31 H29B 2.7028 no . .
C31 H33A 2.5717 no . .
C31 H33B 3.2728 no . .
C31 H33C 2.6445 no . .
C32 H29A 3.3000 no . .
C32 H29B 2.5529 no . .
C33 H24 3.2886 no . .
C33 H29B 2.8319 no . .
C33 H31A 3.2533 no . .
C33 H31B 2.6329 no . .
C33 H31C 2.6329 no . .
C38 H22 2.6775 no . .
C38 H38 2.9801 no . 4_665
H13 H16 2.6709 no . .
H13 H26 2.3280 no . .
H14 H23B 3.5784 no . .
H14 H25A 2.3600 no . .
H14 H25B 2.3446 no . .
H14 H25C 2.8584 no . .
H14 H27 2.3302 no . .
H14 H30A 2.3718 no . .
H14 H30B 2.8616 no . .
H14 H30C 2.3413 no . .
H15 H20 2.3357 no . .
H16 H16 3.5748 no . 4_675
H18 H21 2.3709 no . .
H20 H26 2.3634 no . .
H21 H28 2.3363 no . .
H22 H28 2.3107 no . .
H22 H38 2.6681 no . .
H23A H27 2.2195 no . .
H23A H30B 3.2808 no . .
H23B H25B 3.5017 no . .
H23B H25C 2.4530 no . .
H23B H27 2.6556 no . .
H23B H30A 3.5342 no . .
H23B H30B 2.1205 no . .
H23B H30C 3.1637 no . .
H24 H29A 2.2256 no . .
H24 H29B 2.6419 no . .
H24 H31A 2.3703 no . .
H24 H31B 3.4952 no . .
H24 H31C 2.9698 no . .
H24 H32 2.3431 no . .
H24 H33B 3.5446 no . .
H24 H33C 3.5432 no . .
H25A H30A 2.4727 no . .
H25A H30B 3.0117 no . .
H25A H30C 3.5627 no . .
H25B H30A 3.5629 no . .
H25C H30A 2.9822 no . .
H25C H30B 2.5970 no . .
H27 H30A 3.5675 no . .
H27 H30B 2.9667 no . .
H27 H30C 2.4848 no . .
H29A H31C 3.3150 no . .
H29B H31A 3.1045 no . .
H29B H31B 3.5406 no . .
H29B H31C 2.1488 no . .
H29B H32 3.5160 no . .
H29B H33A 3.5924 no . .
H29B H33B 3.3594 no . .
H29B H33C 2.2753 no . .
H31A H32 2.3555 no . .
H31A H33A 3.4652 no . .
H31A H33C 3.5185 no . .
H31B H32 2.3188 no . .
H31B H33A 2.4017 no . .
H31B H33B 3.5103 no . .
H31B H33C 2.9709 no . .
H31C H32 2.8474 no . .
H31C H33A 2.8629 no . .
H31C H33B 3.5455 no . .
H31C H33C 2.4800 no . .
H32 H33A 2.2511 no . .
H32 H33B 2.2321 no . .
H32 H33C 2.7700 no . .
H33B H38 3.4573 no . .
H38 H38 3.5227 no . 4_665
O1 H20 2.6519 no . 1_546
O1 H23B 3.2220 no . 3_646
O1 H25C 3.1709 no . 3_646
O1 H26 3.5013 no . 1_546
O1 H30B 3.3367 no . 3_646
O2 H24 2.5824 no . 1_565
O2 H29A 3.3299 no . 1_565
O2 H31A 3.2457 no . 1_565
O2 H31B 3.4435 no . 3_655
O2 H31C 2.9366 no . 3_655
O2 H33A 3.4129 no . 3_655
O2 H33C 3.0556 no . 3_655
O3 H14 2.7963 no . .
O3 H23A 3.5762 no . 3_646
O3 H23B 2.6894 no . 3_646
O3 H25A 2.9518 no . .
O3 H30A 2.7212 no . .
O3 H30B 2.6963 no . 3_646
O4 H21 2.8733 no . 1_554
O4 H29B 2.6528 no . 3_655
O4 H31C 3.4729 no . 3_655
O4 H33C 3.5801 no . 3_655
O5 H20 2.9748 no . 1_546
O5 H23A 2.6132 no . 1_545
O5 H30A 3.2590 no . 3_646
O5 H30B 2.9457 no . 3_646
O6 H15 2.8829 no . 3_645
O6 H25A 2.9999 no . .
O6 H30B 2.8462 no . 3_646
O6 H30C 3.0368 no . 3_646
O7 H13 2.8504 no . 1_545
O7 H16 2.7060 no . 1_545
O8 H22 2.6511 no . .
O8 H38 2.8828 no . .
O9 H18 3.1074 no . 3_656
O9 H24 3.1551 no . 1_565
O9 H29A 2.5181 no . 1_565
O9 H30A 3.4783 no . 3_656
O9 H31B 3.2629 no . 3_655
O35 H21 3.3132 no . 1_554
O35 H29B 3.0235 no . 3_655
O35 H31C 2.7377 no . 3_655
O35 H33A 2.5782 no . .
O35 H33B 2.6895 no . .
O35 H33C 3.5160 no . .
C3 H24 2.9504 no . 1_565
C3 H29A 3.2506 no . 1_565
C3 H31B 3.4083 no . 3_655
C3 H31C 3.2236 no . 3_655
C4 H21 3.4633 no . 1_554
C4 H29B 3.2328 no . 3_655
C4 H31C 3.2431 no . 3_655
C6 H24 3.5786 no . 1_565
C6 H31A 3.3956 no . 1_565
C7 H29B 3.5885 no . 3_655
C7 H31A 3.4473 no . 1_565
C8 H23B 3.3893 no . 3_646
C10 H16 3.5825 no . 1_545
C11 H14 3.4623 no . .
C11 H23B 3.5328 no . 3_646
C11 H25A 3.1030 no . .
C11 H30B 2.8229 no . 3_646
C12 H20 3.1691 no . 1_546
C12 H30B 3.2616 no . 3_646
C13 H21 3.3790 no . 4_674
C13 H24 3.5769 no . 1_565
C13 H31A 3.1200 no . 1_565
C13 H32 3.1698 no . 1_565
C14 H22 3.5967 no . .
C15 H25A 3.4215 no . 3_655
C15 H28 3.4544 no . 1_554
C15 H28 3.5967 no . 4_674
C15 H31A 3.3114 no . 1_565
C17 H14 3.1183 no . .
C17 H30C 3.3953 no . .
C18 H23B 3.3405 no . 3_646
C18 H26 3.5090 no . 1_546
C18 H26 3.2026 no . 4_676
C18 H30C 3.4007 no . .
C18 H31B 3.5231 no . 1_556
C20 H25A 3.4456 no . 3_655
C20 H25C 3.3808 no . 3_655
C20 H28 3.3255 no . 4_674
C20 H31A 3.0716 no . 1_565
C20 H31B 3.4321 no . 1_565
C21 H26 3.1118 no . 4_676
C21 H29A 3.2650 no . 3_656
C21 H30C 2.9080 no . .
C22 H14 3.0139 no . .
C22 H20 3.4019 no . 4_676
C22 H27 3.2661 no . .
C22 H30C 2.8829 no . .
C23 H29A 3.5074 no . 1_565
C23 H30A 2.8395 no . 3_656
C25 H20 3.4478 no . 3_645
C25 H31A 3.4510 no . 3_655
C25 H31B 3.1624 no . 3_655
C25 H31C 3.3425 no . 3_655
C25 H33B 3.3784 no . .
C26 H21 3.2109 no . 4_674
C26 H31A 2.9618 no . 1_565
C26 H31B 3.2292 no . 1_565
C26 H32 3.2983 no . 1_565
C27 H22 3.5933 no . .
C28 H20 3.2729 no . 4_676
C28 H27 3.4768 no . .
C28 H30C 2.6253 no . .
C29 H15 3.5244 no . 3_645
C29 H21 3.2908 no . 3_646
C30 H23A 3.1409 no . 3_646
C30 H23B 3.5494 no . 3_646
C31 H18 3.5364 no . 1_554
C31 H25B 2.9737 no . 3_645
C31 H25C 3.2228 no . 3_645
C33 H25B 3.3771 no . .
C38 H14 3.2627 no . .
H13 O7 2.8504 no . 1_565
H13 H21 3.5097 no . 4_674
H13 H24 3.5712 no . 1_565
H13 H31A 3.5785 no . 1_565
H13 H32 2.9601 no . 1_565
H14 O3 2.7963 no . .
H14 C11 3.4623 no . .
H14 C17 3.1183 no . .
H14 C22 3.0139 no . .
H14 C38 3.2627 no . .
H14 H22 2.9613 no . .
H14 H33B 3.4854 no . .
H14 H38 2.6189 no . .
H15 O6 2.8829 no . 3_655
H15 C29 3.5244 no . 3_655
H15 H21 3.5900 no . 1_554
H15 H25A 3.0567 no . 3_655
H15 H28 2.9357 no . 1_554
H15 H29B 3.1669 no . 3_655
H15 H33C 3.5410 no . 3_655
H16 O7 2.7060 no . 1_565
H16 C10 3.5825 no . 1_565
H16 H24 2.9438 no . 1_565
H18 O9 3.1074 no . 3_646
H18 C31 3.5364 no . 1_556
H18 H20 3.4954 no . 1_546
H18 H23B 3.1883 no . 3_646
H18 H25C 3.0878 no . 3_646
H18 H26 3.0278 no . 1_546
H18 H26 3.3675 no . 4_676
H18 H31B 2.5750 no . 1_556
H18 H33A 3.3732 no . 1_556
H20 O1 2.6519 no . 1_564
H20 O5 2.9748 no . 1_564
H20 C12 3.1691 no . 1_564
H20 C22 3.4019 no . 4_674
H20 C25 3.4478 no . 3_655
H20 C28 3.2729 no . 4_674
H20 H18 3.4954 no . 1_564
H20 H25A 3.1108 no . 3_655
H20 H25C 2.8927 no . 3_655
H20 H28 3.3926 no . 4_674
H20 H31A 3.5206 no . 1_565
H20 H31B 3.5216 no . 1_565
H21 O4 2.8733 no . 1_556
H21 O35 3.3132 no . 1_556
H21 C4 3.4633 no . 1_556
H21 C13 3.3790 no . 4_676
H21 C26 3.2109 no . 4_676
H21 C29 3.2908 no . 3_656
H21 H13 3.5097 no . 4_676
H21 H15 3.5900 no . 1_556
H21 H26 3.2410 no . 4_676
H21 H29A 2.7972 no . 3_656
H21 H29B 3.0405 no . 3_656
H21 H30C 3.3079 no . .
H21 H33A 3.4315 no . 1_556
H22 O8 2.6511 no . .
H22 C14 3.5967 no . .
H22 C27 3.5933 no . .
H22 H14 2.9613 no . .
H22 H27 2.8900 no . .
H22 H30C 3.2707 no . .
H23A O3 3.5762 no . 3_656
H23A O5 2.6132 no . 1_565
H23A C30 3.1409 no . 3_656
H23A H29A 3.4384 no . 1_565
H23A H30A 2.2943 no . 3_656
H23A H30B 3.2475 no . 3_656
H23A H30C 3.5540 no . 3_656
H23B O1 3.2220 no . 3_656
H23B O3 2.6894 no . 3_656
H23B C8 3.3893 no . 3_656
H23B C11 3.5328 no . 3_656
H23B C18 3.3405 no . 3_656
H23B C30 3.5494 no . 3_656
H23B H18 3.1883 no . 3_656
H23B H30A 2.6337 no . 3_656
H24 O2 2.5824 no . 1_545
H24 O9 3.1551 no . 1_545
H24 C3 2.9504 no . 1_545
H24 C6 3.5786 no . 1_545
H24 C13 3.5769 no . 1_545
H24 H13 3.5712 no . 1_545
H24 H16 2.9438 no . 1_545
H25A O3 2.9518 no . .
H25A O6 2.9999 no . .
H25A C11 3.1030 no . .
H25A C15 3.4215 no . 3_645
H25A C20 3.4456 no . 3_645
H25A H15 3.0567 no . 3_645
H25A H20 3.1108 no . 3_645
H25A H31A 3.5533 no . 3_655
H25A H33B 3.1346 no . .
H25A H33C 3.1926 no . .
H25B C31 2.9737 no . 3_655
H25B C33 3.3771 no . .
H25B H31A 2.9950 no . 3_655
H25B H31B 2.8407 no . 3_655
H25B H31C 2.5905 no . 3_655
H25B H33B 2.8224 no . .
H25B H33C 3.2015 no . .
H25C O1 3.1709 no . 3_656
H25C C20 3.3808 no . 3_645
H25C C31 3.2228 no . 3_655
H25C H18 3.0878 no . 3_656
H25C H20 2.8927 no . 3_645
H25C H31A 3.2606 no . 3_655
H25C H31B 2.6372 no . 3_655
H25C H31C 3.2727 no . 3_655
H26 O1 3.5013 no . 1_564
H26 C18 3.5090 no . 1_564
H26 C18 3.2026 no . 4_674
H26 C21 3.1118 no . 4_674
H26 H18 3.0278 no . 1_564
H26 H18 3.3675 no . 4_674
H26 H21 3.2410 no . 4_674
H26 H26 3.1030 no . 4_685
H26 H31A 3.3469 no . 1_565
H26 H31B 3.1721 no . 1_565
H26 H32 3.1980 no . 1_565
H27 C22 3.2661 no . .
H27 C28 3.4768 no . .
H27 H22 2.8900 no . .
H27 H28 3.2842 no . .
H28 C15 3.4544 no . 1_556
H28 C15 3.5967 no . 4_676
H28 C20 3.3255 no . 4_676
H28 H15 2.9357 no . 1_556
H28 H20 3.3926 no . 4_676
H28 H27 3.2842 no . .
H28 H28 3.5764 no . 4_675
H28 H30C 2.8932 no . .
H29A O2 3.3299 no . 1_545
H29A O9 2.5181 no . 1_545
H29A C3 3.2506 no . 1_545
H29A C21 3.2650 no . 3_646
H29A C23 3.5074 no . 1_545
H29A H21 2.7972 no . 3_646
H29A H23A 3.4384 no . 1_545
H29A H30A 3.5700 no . 3_646
H29A H30B 3.4851 no . 3_646
H29A H30C 3.1933 no . 3_646
H29B O4 2.6528 no . 3_645
H29B O35 3.0235 no . 3_645
H29B C4 3.2328 no . 3_645
H29B C7 3.5885 no . 3_645
H29B H15 3.1669 no . 3_645
H29B H21 3.0405 no . 3_646
H30A O3 2.7212 no . .
H30A O5 3.2590 no . 3_656
H30A O9 3.4783 no . 3_646
H30A C23 2.8395 no . 3_646
H30A H23A 2.2943 no . 3_646
H30A H23B 2.6337 no . 3_646
H30A H29A 3.5700 no . 3_656
H30B O1 3.3367 no . 3_656
H30B O3 2.6963 no . 3_656
H30B O5 2.9457 no . 3_656
H30B O6 2.8462 no . 3_656
H30B C11 2.8229 no . 3_656
H30B C12 3.2616 no . 3_656
H30B H23A 3.2475 no . 3_646
H30B H29A 3.4851 no . 3_656
H30C O6 3.0368 no . 3_656
H30C C17 3.3953 no . .
H30C C18 3.4007 no . .
H30C C21 2.9080 no . .
H30C C22 2.8829 no . .
H30C C28 2.6253 no . .
H30C H21 3.3079 no . .
H30C H22 3.2707 no . .
H30C H23A 3.5540 no . 3_646
H30C H28 2.8932 no . .
H30C H29A 3.1933 no . 3_656
H31A O2 3.2457 no . 1_545
H31A C6 3.3956 no . 1_545
H31A C7 3.4473 no . 1_545
H31A C13 3.1200 no . 1_545
H31A C15 3.3114 no . 1_545
H31A C20 3.0716 no . 1_545
H31A C25 3.4510 no . 3_645
H31A C26 2.9618 no . 1_545
H31A H13 3.5785 no . 1_545
H31A H20 3.5206 no . 1_545
H31A H25A 3.5533 no . 3_645
H31A H25B 2.9950 no . 3_645
H31A H25C 3.2606 no . 3_645
H31A H26 3.3469 no . 1_545
H31A H33C 3.3887 no . 3_645
H31B O2 3.4435 no . 3_645
H31B O9 3.2629 no . 3_645
H31B C3 3.4083 no . 3_645
H31B C18 3.5231 no . 1_554
H31B C20 3.4321 no . 1_545
H31B C25 3.1624 no . 3_645
H31B C26 3.2292 no . 1_545
H31B H18 2.5750 no . 1_554
H31B H20 3.5216 no . 1_545
H31B H25B 2.8407 no . 3_645
H31B H25C 2.6372 no . 3_645
H31B H26 3.1721 no . 1_545
H31C O2 2.9366 no . 3_645
H31C O4 3.4729 no . 3_645
H31C O35 2.7377 no . 3_645
H31C C3 3.2236 no . 3_645
H31C C4 3.2431 no . 3_645
H31C C25 3.3425 no . 3_645
H31C H25B 2.5905 no . 3_645
H31C H25C 3.2727 no . 3_645
H32 C13 3.1698 no . 1_545
H32 C26 3.2983 no . 1_545
H32 H13 2.9601 no . 1_545
H32 H26 3.1980 no . 1_545
H33A O2 3.4129 no . 3_645
H33A O35 2.5782 no . .
H33A H18 3.3732 no . 1_554
H33A H21 3.4315 no . 1_554
H33B O35 2.6895 no . .
H33B C25 3.3784 no . .
H33B H14 3.4854 no . .
H33B H25A 3.1346 no . .
H33B H25B 2.8224 no . .
H33C O2 3.0556 no . 3_645
H33C O4 3.5801 no . 3_645
H33C O35 3.5160 no . .
H33C H15 3.5410 no . 3_645
H33C H25A 3.1926 no . .
H33C H25B 3.2015 no . .
H33C H31A 3.3887 no . 3_655
H38 O8 2.8828 no . .
H38 H14 2.6189 no . .

#==============================================================================

#==============================================================================
# Additional structures and associated data_? identifiers
# should be added at this point if there is more than one 
# structure analysis in the CIF.


_shelxl_res_file                 
;
TITL Ken20181211
CELL  1.54187 20.05423 11.44348 12.27817 90.00000 90.00000 90.00000
ZERR  4 0.00036 0.00021 0.00023 0.00000 0.00000 0.00000
LATT -1
SYMM .50+X, .50-Y,    -Z
SYMM .50-X, .50+Y,    -Z
SYMM    -X,    -Y,    +Z
SFAC C H O N
UNIT 128 120 40 8
L.S. 5
FMAP 2
PLAN -55
WPDB -2
HTAB
BOND $H
CONF
LIST 4
TEMP -180.0
ACTA
SIZE 0.200 0.200 0.100
WGHT    0.176800
EXTI    0.006403
FVAR       1.83343
O1    3    0.596498   -0.555213    0.576518    11.00000    0.04058    0.05094 =
         0.03742    0.00169   -0.00560   -0.00287
O2    3    0.669332    0.081377    0.104250    11.00000    0.03811    0.05409 =
         0.04708    0.01041   -0.00447   -0.00472
O3    3    0.676153   -0.461482    0.404814    11.00000    0.03750    0.04878 =
         0.04305   -0.00105    0.00125   -0.00119
O4    3    0.603889   -0.042235   -0.076442    11.00000    0.04403    0.04397 =
         0.04054    0.00072    0.00118    0.00499
O5    3    0.610256   -0.708104    0.468856    11.00000    0.04134    0.04845 =
         0.05768    0.00646   -0.00034    0.00358
O6    3    0.747992   -0.537560    0.283020    11.00000    0.03393    0.05189 =
         0.04303   -0.00727    0.00476   -0.00192
O7    3    0.536735   -0.634176    0.213305    11.00000    0.04204    0.05190 =
         0.04378   -0.00999    0.00220   -0.00472
O8    3    0.538593   -0.129431    0.281865    11.00000    0.03805    0.05558 =
         0.04768    0.00754    0.00015   -0.00973
O9    3    0.722435    0.090103    0.265194    11.00000    0.04103    0.05701 =
         0.04863    0.00989   -0.00418   -0.01075
O35   3    0.630076   -0.178976    0.040817    11.00000    0.04356    0.04904 =
         0.05956    0.00198    0.00534    0.00642
N36   4    0.631741   -0.020864    0.256995    11.00000    0.03750    0.04385 =
         0.03795    0.00834   -0.01026   -0.00138
N37   4    0.638876   -0.570358    0.255690    11.00000    0.03331    0.06376 =
         0.03583   -0.01105    0.00208   -0.00539
C3    1    0.673577    0.052525    0.198033    11.00000    0.02935    0.04730 =
         0.04710    0.00345   -0.01139   -0.00716
C4    1    0.598310   -0.091339    0.024690    11.00000    0.03428    0.03977 =
         0.04407    0.00021    0.00019   -0.00305
C5    1    0.546989   -0.551521    0.392489    11.00000    0.03344    0.03953 =
         0.03088   -0.00085    0.00212    0.00823
C6    1    0.541757    0.134436   -0.021226    11.00000    0.04261    0.04817 =
         0.03559   -0.00174   -0.00456    0.00319
C7    1    0.579372    0.071252   -0.097324    11.00000    0.04372    0.03966 =
         0.04117    0.00304   -0.00131   -0.00096
C8    1    0.582436   -0.437515    0.590623    11.00000    0.03480    0.04898 =
         0.03926    0.00351   -0.00123    0.00017
C9    1    0.548915   -0.042688    0.103603    11.00000    0.03253    0.04382 =
         0.03435   -0.00177   -0.00530    0.00298
C10   1    0.572388   -0.587685    0.281484    11.00000    0.03735    0.04548 =
         0.04443   -0.00056    0.00617   -0.00425
C11   1    0.685813   -0.517536    0.322387    11.00000    0.03779    0.04806 =
         0.03738    0.00638    0.00120    0.00177
C12   1    0.587757   -0.609236    0.479711    11.00000    0.03699    0.04447 =
         0.04200    0.00181    0.00045   -0.00297
C13   1    0.524381    0.249250   -0.050599    11.00000    0.04135    0.03921 =
         0.05147    0.00574   -0.00852   -0.00095
AFIX  43
H13   2    0.499373    0.295290   -0.000831    11.00000   -1.20000
AFIX   0
C14   1    0.686142   -0.169926    0.375344    11.00000    0.03706    0.04222 =
         0.04280    0.00551   -0.00773   -0.00177
AFIX  13
H14   2    0.648306   -0.225825    0.365340    11.00000   -1.20000
AFIX   0
C15   1    0.598553    0.116697   -0.196742    11.00000    0.04836    0.05656 =
         0.03771    0.00593    0.00204   -0.00069
AFIX  43
H15   2    0.624371    0.071260   -0.245884    11.00000   -1.20000
AFIX   0
C16   1    0.524590    0.087543    0.087455    11.00000    0.03218    0.03711 =
         0.04426    0.00567   -0.00312    0.00214
AFIX  13
H16   2    0.539444    0.140065    0.147857    11.00000   -1.20000
AFIX   0
C17   1    0.551859   -0.369929    0.512457    11.00000    0.03652    0.04008 =
         0.04180   -0.00017    0.00178   -0.00105
C18   1    0.603005   -0.391947    0.689251    11.00000    0.04220    0.06678 =
         0.03388    0.00047    0.00059   -0.00287
AFIX  43
H18   2    0.623698   -0.441244    0.741532    11.00000   -1.20000
AFIX   0
C19   1    0.572320   -0.068125    0.220313    11.00000    0.03577    0.05610 =
         0.03810    0.00304   -0.00430   -0.00105
C20   1    0.579663    0.229175   -0.223717    11.00000    0.05847    0.07173 =
         0.04125    0.01476   -0.01420   -0.01471
AFIX  43
H20   2    0.591759    0.260707   -0.292510    11.00000   -1.20000
AFIX   0
C21   1    0.593382   -0.272611    0.712513    11.00000    0.04054    0.06952 =
         0.04413   -0.00951   -0.00585   -0.00497
AFIX  43
H21   2    0.608055   -0.239957    0.779491    11.00000   -1.20000
AFIX   0
C22   1    0.541841   -0.250890    0.537001    11.00000    0.03786    0.04600 =
         0.04022   -0.00697   -0.00264   -0.00458
AFIX  43
H22   2    0.520807   -0.201791    0.484922    11.00000   -1.20000
AFIX   0
C23   1    0.708551    0.053151    0.376496    11.00000    0.04106    0.04469 =
         0.04477    0.00403   -0.00885    0.00069
AFIX  23
H23A  2    0.689211    0.118210    0.419237    11.00000   -1.20000
H23B  2    0.749837    0.026225    0.412886    11.00000   -1.20000
AFIX   0
C24   1    0.670530   -0.617634    0.157340    11.00000    0.04503    0.05857 =
         0.04176   -0.01315    0.01058   -0.00450
AFIX  13
H24   2    0.653794   -0.698682    0.143916    11.00000   -1.20000
AFIX   0
C25   1    0.738109   -0.196097    0.288191    11.00000    0.03565    0.04770 =
         0.06110    0.00688    0.00855    0.00178
AFIX  33
H25A  2    0.754576   -0.276121    0.297382    11.00000   -1.20000
H25B  2    0.717855   -0.187899    0.215956    11.00000   -1.20000
H25C  2    0.775326   -0.141106    0.295171    11.00000   -1.20000
AFIX   0
C26   1    0.542572    0.297384   -0.149826    11.00000    0.04406    0.04814 =
         0.05010    0.01157   -0.00919   -0.00134
AFIX  43
H26   2    0.530223    0.375187   -0.167756    11.00000   -1.20000
AFIX   0
C27   1    0.658588   -0.047119    0.365658    11.00000    0.04366    0.04643 =
         0.03543    0.00639   -0.00808   -0.00065
AFIX  13
H27   2    0.622428   -0.036451    0.420851    11.00000   -1.20000
AFIX   0
C28   1    0.562002   -0.204453    0.635150    11.00000    0.04471    0.05929 =
         0.04841   -0.01324    0.00371   -0.00621
AFIX  43
H28   2    0.554175   -0.124113    0.649864    11.00000   -1.20000
AFIX   0
C29   1    0.742866   -0.622960    0.194813    11.00000    0.04344    0.05043 =
         0.04893   -0.01054    0.00535    0.00219
AFIX  23
H29A  2    0.754128   -0.702252    0.221299    11.00000   -1.20000
H29B  2    0.773395   -0.602472    0.134396    11.00000   -1.20000
AFIX   0
C30   1    0.714633   -0.188570    0.489444    11.00000    0.04087    0.05979 =
         0.05124    0.00880   -0.01070   -0.00120
AFIX  33
H30A  2    0.732395   -0.268099    0.495340    11.00000   -1.20000
H30B  2    0.750486   -0.132116    0.502590    11.00000   -1.20000
H30C  2    0.679290   -0.177452    0.543582    11.00000   -1.20000
AFIX   0
C31   1    0.691634   -0.604536   -0.040567    11.00000    0.05487    0.13652 =
         0.03894   -0.01990    0.00336    0.00918
AFIX  33
H31A  2    0.675354   -0.685110   -0.045467    11.00000   -1.20000
H31B  2    0.679774   -0.562172   -0.107174    11.00000   -1.20000
H31C  2    0.740218   -0.604945   -0.031990    11.00000   -1.20000
AFIX   0
C32   1    0.659962   -0.544701    0.056932    11.00000    0.05765    0.09641 =
         0.04534   -0.00192    0.00609    0.02172
AFIX  13
H32   2    0.610831   -0.541859    0.043262    11.00000   -1.20000
AFIX   0
C33   1    0.682187   -0.427957    0.066958    11.00000    0.14490    0.08431 =
         0.07877    0.00756    0.02673    0.01652
AFIX  33
H33A  2    0.673704   -0.386046   -0.001254    11.00000   -1.20000
H33B  2    0.658150   -0.389586    0.126543    11.00000   -1.20000
H33C  2    0.730113   -0.427309    0.082536    11.00000   -1.20000
AFIX   0
C38   1    0.531280   -0.419061    0.405828    11.00000    0.03979    0.03936 =
         0.03672   -0.00536    0.00293   -0.00412
AFIX  13
H38   2    0.548685   -0.371889    0.343440    11.00000   -1.20000
AFIX   0
HKLF 4
 
REM  Ken20181211
REM R1 =  0.0891 for    3488 Fo > 4sig(Fo)  and  0.1202 for all    5177 data
REM    398 parameters refined using      0 restraints
 
END  
     
WGHT      0.1769      0.0000 

REM Instructions for potential hydrogen bonds
EQIV $1 x, y+1, z
HTAB C23 O5_$1
EQIV $2 x, y-1, z
HTAB C24 O2_$2
HTAB C29 O9_$2
EQIV $3 -x+3/2, y-1/2, -z
HTAB C29 O4_$3

REM Highest difference peak  0.968,  deepest hole -0.460,  1-sigma level  0.103
Q1    1   0.5984 -0.4548  0.0373  11.00000  0.05    0.97
Q2    1   0.5328 -0.4756  0.3164  11.00000  0.05    0.48
Q3    1   0.5375  0.0271  0.1793  11.00000  0.05    0.39
Q4    1   0.5000  0.0000  0.2589  10.50000  0.05    0.39
Q5    1   0.6780 -0.1131  0.2775  11.00000  0.05    0.39
Q6    1   0.5359 -0.0737  0.1808  11.00000  0.05    0.39
Q7    1   0.6472 -0.0672  0.1258  11.00000  0.05    0.39
Q8    1   0.6002 -0.4560  0.3939  11.00000  0.05    0.38
Q9    1   0.6148 -0.0232  0.0849  11.00000  0.05    0.38
Q10   1   0.6284 -0.4591  0.4448  11.00000  0.05    0.38
Q11   1   0.5028 -0.5778  0.2852  11.00000  0.05    0.37
Q12   1   0.5444 -0.5068  0.4917  11.00000  0.05    0.35
Q13   1   0.4972 -0.0434  0.1228  11.00000  0.05    0.34
Q14   1   0.6234 -0.6360  0.3727  11.00000  0.05    0.34
Q15   1   0.6381 -0.5483  0.3928  11.00000  0.05    0.34
Q16   1   0.6023 -0.2397  0.8084  11.00000  0.05    0.33
Q17   1   0.6725 -0.6250  0.3434  11.00000  0.05    0.33
Q18   1   0.6770 -0.1170  0.1839  11.00000  0.05    0.33
Q19   1   0.5447 -0.0369 -0.0526  11.00000  0.05    0.32
Q20   1   0.6457 -0.5429  0.4805  11.00000  0.05    0.32
Q21   1   0.6152  0.1251 -0.0151  11.00000  0.05    0.32
Q22   1   0.5242 -0.4518  0.5813  11.00000  0.05    0.32
Q23   1   0.5417  0.0254  0.0045  11.00000  0.05    0.32
Q24   1   0.5161 -0.0790  0.0377  11.00000  0.05    0.32
Q25   1   0.7010 -0.0211  0.2605  11.00000  0.05    0.32
Q26   1   0.6837 -0.0258  0.1002  11.00000  0.05    0.31
Q27   1   0.7032 -0.5274  0.1401  11.00000  0.05    0.31
Q28   1   0.6305 -0.4441  0.5135  11.00000  0.05    0.31
Q29   1   0.6203 -0.1634  0.7624  11.00000  0.05    0.31
Q30   1   0.7002 -0.3588  0.4534  11.00000  0.05    0.31
Q31   1   0.5141  0.0519 -0.0787  11.00000  0.05    0.30
Q32   1   0.6007 -0.4331  0.7819  11.00000  0.05    0.30
Q33   1   0.7220 -0.2650  0.5844  11.00000  0.05    0.30
Q34   1   0.5852 -0.6470  0.3789  11.00000  0.05    0.30
Q35   1   0.5097 -0.5224  0.2377  11.00000  0.05    0.30
Q36   1   0.6013 -0.6110  0.6688  11.00000  0.05    0.30
Q37   1   0.5896 -0.1021 -0.1664  11.00000  0.05    0.29
Q38   1   0.5831 -0.1333  0.1020  11.00000  0.05    0.29
Q39   1   0.5989  0.0812  0.0897  11.00000  0.05    0.29
Q40   1   0.7000 -0.6246  0.2783  11.00000  0.05    0.29
Q41   1   0.6819 -0.0079  0.2785  11.00000  0.05    0.28
Q42   1   0.6753 -0.1794  0.1204  11.00000  0.05    0.28
Q43   1   0.5240 -0.6806  0.3041  11.00000  0.05    0.28
Q44   1   0.7137  0.0361  0.0375  11.00000  0.05    0.27
Q45   1   0.6310 -0.6558  0.5680  11.00000  0.05    0.27
Q46   1   0.7079 -0.0441  0.2432  11.00000  0.05    0.27
Q47   1   0.7348  0.0696  0.1074  11.00000  0.05    0.27
Q48   1   0.5348 -0.1736  0.1810  11.00000  0.05    0.27
Q49   1   0.6094  0.0049  0.0074  11.00000  0.05    0.27
Q50   1   0.7114 -0.7466  0.1408  11.00000  0.05    0.27
Q51   1   0.5110 -0.5746  0.4624  11.00000  0.05    0.27
Q52   1   0.6009 -0.3418  0.7882  11.00000  0.05    0.27
Q53   1   0.6492 -0.5959  0.4613  11.00000  0.05    0.27
Q54   1   0.7123 -0.2734  0.2033  11.00000  0.05    0.27
Q55   1   0.6738 -0.4142  0.5043  11.00000  0.05    0.27
;

_shelxl_hkl_file                 
;
   0   0  -1  156.92   11.30
   0   0  -1  133.54   14.55
   0   0  -1  123.27    8.80
   0   0  -1  123.84   10.67
   0   0   1  138.38   11.36
   0   0  -1  107.08    8.76
   0   0   1  143.78    9.58
   0   0   1  113.95    4.44
   0   0   1  112.69   11.00
   0   0  -2  288.56   22.50
   0   0  -2  250.94   28.15
   0   0  -2  261.94   23.99
   0   0   2  319.29   28.60
   0   0  -2  264.59   22.42
   0   0   2  280.31   11.69
   0   0  -2  263.85   27.31
   0   0   2  323.00   28.36
   0   0   3 6354.21  207.01
   0   0   3 6343.42  193.32
   0   0  -3 6218.95  182.32
   0   0  -3 6492.77  192.98
   0   0  -3 6169.79  180.36
   0   0   3 6149.58  133.14
   0   0  -3 6303.64  203.74
   0   0   3 6539.32  210.52
   0   0  -3 6261.07  206.34
   0   0  -418584.55  591.03
   0   0  -418735.06  681.03
   0   0   418159.30  670.26
   0   0   418439.85  663.98
   0   0  -418849.57  585.53
   0   0   418226.03  459.57
   0   0   418985.18  599.29
   0   0  -419011.95  591.78
   0   0  -418885.17  693.72
   0   0  -5 1787.91   97.49
   0   0  -5 1749.81  115.85
   0   0  -5 1745.59  106.31
   0   0  -5 1684.83  119.77
   0   0   5 1671.45   54.70
   0   0  -5 1758.51   97.62
   0   0   5 1631.31  104.26
   0   0   5 1696.20  114.31
   0   0  -624497.96  959.78
   0   0   626008.98  962.72
   0   0  -624886.17  954.94
   0   0  -625738.28  925.28
   0   0   625483.77  977.54
   0   0  -624453.85  915.92
   0   0  -625637.69  928.55
   0   0  -7 1319.78  117.32
   0   0  -7 1476.74  127.10
   0   0  -7 1312.31  139.85
   0   0  -7 1357.38  115.47
   0   0   7 1490.20  142.20
   0   0  -7 1438.29  150.20
   0   0   7 1502.90  133.91
   0   0  -8  146.34   75.39
   0   0   8  189.95   82.06
   0   0  -8  256.42   77.70
   0   0   8  181.92   91.94
   0   0   8  131.83  136.91
   0   0  -8  140.05  110.45
   0   0  -8  164.85   78.34
   0   0   911714.97  647.18
   0   0  -911761.97  619.71
   0   0  -911529.53  607.27
   0   0 -10 4603.70  398.80
   0   0  10 4725.25  395.69
   0   0 -10 4701.46  358.20
   0   0 -11   18.73   94.20
   0   0  11   -3.70  106.75
   0   0  12 1456.17  261.43
   0   0 -12 1399.48  242.14
   0   0 -13    0.84  126.26
   0   0  13  504.24  137.89
   0   0  14    4.99   42.90
   0   0 -14   -2.39   41.62
   0   1   0   30.80    6.88
   0   1   0   -3.75    7.14
   0  -1   0   17.24    7.08
   0   1   0    0.46    4.65
   0   1   0   23.62    7.74
   0  -1   0   24.98    4.59
   0   1   0    2.46    7.14
   0   1   0   37.64    7.03
   0  -1   0   21.49    7.01
   0  -1   0   -0.59    4.35
   0   1  -1  331.34   23.58
   0   1  -1  339.37   21.53
   0   1   1  309.75   20.68
   0  -1  -1  345.72   22.43
   0   1  -1  342.55    9.95
   0   1   1  307.89   17.03
   0  -1  -1  323.80   16.87
   0  -1   1  354.10   21.96
   0   1  -1  332.13    9.94
   0  -1   1  327.75   21.92
   0  -1  -1  334.29   11.20
   0   1   1  343.03   22.62
   0   1  -1  337.35   22.34
   0  -1   1  351.35   21.31
   0  -1  -1  317.81   22.41
   0  -1   1  348.13   24.45
   0   1   1  300.28   21.69
   0   1  -1  364.21   21.05
   0  -1  -1  314.93   15.36
   0  -1  -1  363.48   20.52
   0  -1   2 1519.25   56.26
   0   1   2 1510.25   64.42
   0  -1  -2 1498.66   55.75
   0  -1   2 1495.18   66.32
   0   1   2 1477.32   64.35
   0  -1  -2 1548.15   62.65
   0  -1  -2 1578.41   65.63
   0  -1   2 1523.23   66.41
   0   1  -2 1487.19   64.01
   0   1  -2 1441.63   56.13
   0   1  -2 1472.18   65.34
   0   1   2 1516.44   56.54
   0  -1   2 1544.82   45.24
   0   1  -2 1391.90   40.88
   0  -1  -3   28.72   38.39
   0  -1  -3   25.93   23.68
   0  -1   3   33.65   25.41
   0   1   3   20.24   23.72
   0  -1   3   12.86   16.55
   0  -1   3   27.16   17.10
   0  -1  -3   38.14   22.38
   0   1   3   94.92   24.05
   0   1  -3   40.39   23.83
   0  -1  -3   34.65   18.84
   0   1   3   25.59   19.39
   0   1  -3   30.66   38.97
   0  -1   3   27.12   25.77
   0   1  -3   31.07   19.81
   0   1  -3   59.27   14.86
   0  -1  -4  124.13   39.13
   0   1  -4   91.74   31.98
   0   1  -4  143.28   28.05
   0   1   4  119.88   61.63
   0  -1  -4  141.75   33.19
   0   1  -4   85.11   39.28
   0  -1  -4  132.67   39.88
   0  -1  -4  151.70   41.27
   0   1  -4  172.20   42.09
   0  -1   4  199.76   62.86
   0  -1  -4   96.16   32.10
   0   1   4  137.66   61.44
   0  -1   4  134.84   33.67
   0  -1   4  156.16   42.51
   0  -1   4  151.28   30.06
   0  -1  -5   10.30   28.81
   0   1  -5    1.62   23.92
   0  -1   5    6.53   23.33
   0   1  -5   25.21   34.17
   0   1   5   48.35   28.67
   0  -1  -5   11.50   24.24
   0   1  -5   63.34   30.54
   0  -1  -5  -24.04   29.41
   0   1  -5   20.83   23.74
   0  -1  -5    7.99   29.58
   0   1  -5   -9.09   32.24
   0   1   5   -2.25   29.20
   0  -1  -5   14.75   23.26
   0  -1   5    3.53   31.52
   0  -1   5   37.46   16.29
   0  -1   6 1313.09  129.82
   0   1   6 1386.95  118.27
   0   1  -6 1393.01  127.99
   0   1   6 1429.87  129.15
   0   1  -6 1368.89  101.05
   0  -1  -6 1412.37  103.58
   0   1   6 1358.14  121.91
   0  -1   6 1286.49   70.35
   0  -1  -6 1256.56  117.82
   0  -1   6 1439.77  102.53
   0  -1  -6 1265.71  101.34
   0  -1   6 1356.65  127.74
   0  -1  -6 1369.95  117.66
   0   1  -6 1392.36  152.02
   0   1  -6 1358.70  122.81
   0   1  -6 1350.77  102.79
   0   1  -7 2118.88  151.63
   0  -1  -7 2042.53  149.99
   0  -1   7 2015.73  172.50
   0  -1   7 2164.92  155.71
   0  -1  -7 2079.80  172.59
   0  -1  -7 2078.43  199.90
   0  -1   7 2263.90  181.44
   0   1  -7 2122.41  177.17
   0   1   7 2173.88  187.43
   0   1  -7 2156.54  150.79
   0   1   7 2318.43  241.45
   0  -1  -7 2005.94  168.38
   0   1  -7 2199.94  145.47
   0   1   7 2182.74  171.84
   0   1  -7 2166.54  187.00
   0  -1  -8  -39.05   37.36
   0  -1  -8  -33.00   37.14
   0   1   8   -2.86   43.08
   0   1  -8  -53.45   60.61
   0   1  -8   22.48   39.85
   0  -1  -8   35.85   40.35
   0   1  -8   52.97   46.40
   0   1   8    7.91   45.92
   0   1  -8   25.79   36.18
   0   1  -8    7.98   39.24
   0   1  -8   28.48   40.78
   0  -1  -8    3.19   39.42
   0   1   8   17.91   42.45
   0  -1  -9 1359.58  189.39
   0  -1   9 1552.69  223.22
   0  -1  -9 1417.58  181.99
   0   1   9 1464.19  206.61
   0   1  -9 1436.00  187.54
   0   1  -9 1369.17  188.95
   0  -1  10 1024.99  203.15
   0  -1 -10  940.77  175.07
   0   1  10  798.82  285.75
   0   1 -10  866.62  173.38
   0  -1 -10  871.91  185.70
   0  -1  11  102.15  116.62
   0   1 -11  194.92  101.10
   0  -1 -11  108.03  105.62
   0  -1 -11   90.59  100.33
   0   1  11    2.27  109.97
   0  -1 -12 2162.05  287.27
   0   1  12 2041.41  314.69
   0  -1  12 2209.50  303.48
   0  -1 -12 2148.91  316.98
   0   1 -12 2296.70  281.50
   0   1  13  157.68   81.47
   0  -1  13  -44.38   72.58
   0  -1 -13   -1.72   72.75
   0   1 -13    6.08   72.63
   0  -1 -14   -4.41   44.21
   0   1 -14   -3.69   68.14
   0  -1  14    1.96   49.00
   0  -2   073655.26 2304.74
   0   2   074068.28 2509.54
   0  -2   073671.88 2469.27
   0  -2   073205.59 2449.05
   0  -2   071690.22 2393.88
   0   2   071976.78 2416.31
   0   2   073325.77 2296.30
   0   2   072156.00 2427.00
   0   2   1 4250.65  157.95
   0   2  -1 3984.68  133.57
   0  -2  -1 4072.78  125.57
   0   2  -1 4058.98   80.00
   0  -2   1 3990.80  129.27
   0   2  -1 4045.98  126.01
   0  -2  -1 4227.12  147.70
   0   2   1 3861.49  113.83
   0  -2   1 4027.79  135.67
   0   2   1 4169.28  128.54
   0  -2  -1 4095.75  128.31
   0  -2  -1 4034.38   98.42
   0  -2   1 4105.07  136.83
   0   2   1 4036.80   97.91
   0  -2  -1 3990.43  105.51
   0  -2   1 4043.31  113.28
   0  -2  -1 4009.95  108.21
   0  -2   2 4184.35  174.98
   0   2  -2 4209.98   89.78
   0  -2   2 4221.05  148.46
   0   2  -2 4153.72  139.43
   0  -2   2 3769.68  134.08
   0   2  -2 4015.29   86.70
   0  -2  -2 4189.14   94.76
   0   2  -2 4350.37  156.88
   0   2   2 4196.14  121.12
   0  -2   2 4249.87  142.38
   0  -2  -2 4059.48  178.32
   0   2  -2 4113.94  137.40
   0  -2  -2 4032.33   94.23
   0  -2   2 4270.29  157.51
   0   2   2 4147.68  137.91
   0  -2  -2 4268.67  147.33
   0  -2  -2 4187.80  138.25
   0   2   2 4137.81  142.42
   0   2   2 4182.24  146.73
   0  -2  -313508.19  440.66
   0   2   313389.81  405.95
   0  -2   313011.62  423.14
   0   2   313403.06  431.24
   0   2   313650.97  442.35
   0  -2  -312914.05  418.32
   0   2  -312765.78  397.43
   0   2  -313034.40  428.11
   0   2  -312707.29  321.91
   0   2  -313232.55  439.99
   0  -2   313079.25  456.11
   0   2  -313019.12  331.49
   0   2   313558.06  415.42
   0  -2   313175.08  416.44
   0  -2   313367.28  450.57
   0  -2  -313326.88  410.94
   0   2  -417539.31  620.44
   0  -2  -418500.42  608.53
   0   2  -418530.59  604.45
   0   2   418154.40  613.81
   0  -2  -418385.01  639.33
   0  -2   418622.83  655.51
   0   2   418571.31  640.47
   0   2  -417590.31  508.09
   0   2  -418130.45  526.42
   0  -2   418151.68  608.51
   0   2   418339.32  600.72
   0   2  -418452.17  647.03
   0  -2  -417957.53  618.24
   0   2   418872.77  649.53
   0  -2   418011.16  634.80
   0  -2  -5  853.22   91.64
   0   2   5  786.02   81.00
   0   2  -5  778.03   54.63
   0  -2  -5  710.29  125.86
   0   2   5  680.41   72.02
   0   2  -5  749.41   56.44
   0   2  -5  747.54   90.56
   0   2   5  854.91   90.70
   0   2   5  747.23   86.58
   0  -2  -5  760.11   70.31
   0  -2   5  760.81   88.86
   0   2  -5  766.00   72.86
   0  -2   5  795.02   76.30
   0  -2   5  738.31   89.56
   0   2  -5  673.37   93.42
   0  -2  -640419.14 1623.03
   0  -2  -642852.38 1655.77
   0   2  -640868.86 1651.80
   0   2   642790.22 1688.77
   0   2  -642598.83 1621.22
   0   2  -639757.26 1460.10
   0   2   642056.82 1669.52
   0   2   641257.52 1654.35
   0  -2  -642102.94 1622.68
   0   2  -642307.29 1642.57
   0  -2   641111.36 1659.58
   0  -2  -642433.58 1767.35
   0   2  -641695.13 1669.87
   0  -2   642691.79 1723.57
   0   2  -642694.30 1543.44
   0  -2  -7  282.11   91.66
   0   2  -7  255.21   68.81
   0   2   7  403.45   89.06
   0   2  -7  412.14   93.16
   0  -2  -7  368.30   78.53
   0  -2   7  383.69   95.36
   0   2  -7  465.66   78.76
   0   2  -7  324.05  110.60
   0  -2  -7  302.11   75.68
   0   2  -7  291.21   71.55
   0  -2  -7  356.79  135.43
   0  -2   7  284.78   94.49
   0   2   7  323.36   90.31
   0   2   7  357.81   89.98
   0   2  -7  370.23   97.68
   0   2  -8   11.79   52.68
   0   2  -8  -12.76   42.50
   0  -2  -8   32.75   43.59
   0   2  -8  -12.42   39.86
   0  -2  -8   10.84   45.57
   0   2   8   -5.23   74.04
   0   2  -8   31.30   47.76
   0  -2  -8   11.41   66.56
   0  -2  -8   34.78   45.53
   0   2   9  -19.92  108.42
   0   2  -9  278.49  108.54
   0  -2  -9  225.55   98.64
   0   2  -9  281.72  100.70
   0  -2  -9  177.48  102.92
   0   2  10 2288.19  284.30
   0   2 -10 2243.63  250.94
   0  -2 -10 1905.45  242.64
   0  -2  10 2163.22  289.55
   0  -2 -10 2126.14  258.14
   0   2 -11  -37.85   45.19
   0  -2 -11   -8.35   46.83
   0   2  11   -1.14   51.79
   0  -2 -11  -12.66   50.06
   0  -2  11   73.25   53.03
   0   2  12 2544.07  353.45
   0  -2 -12 3465.21  336.06
   0  -2  12 3426.09  542.96
   0   2 -12 3462.62  331.92
   0  -2 -12 2967.10  344.38
   0  -2 -13   -0.86  129.87
   0   2 -13   -0.38  119.39
   0   2  13  279.26  131.29
   0  -2 -13  480.13  133.80
   0  -2  13  673.78  133.17
   0  -2 -14   -2.31   80.11
   0   2 -14    3.72   54.88
   0  -2  14   -0.32   53.41
   0  -2 -14   28.82   45.98
   0  -3   0    4.87   18.23
   0   3   0    9.14   18.00
   0  -3   0   19.35   16.39
   0  -3   0  -24.33   17.92
   0  -3   0   17.38   15.69
   0   3   0    4.06   19.95
   0   3   0   26.11   17.75
   0   3   0   -3.16   10.08
   0   3  -1  463.89   58.07
   0  -3  -1  534.56   32.76
   0  -3   1  584.27   60.50
   0   3   1  536.65   42.01
   0   3  -1  474.90   52.74
   0  -3  -1  574.40   53.68
   0   3   1  463.43   52.77
   0   3   1  494.71   29.12
   0  -3   1  522.77   59.55
   0  -3   1  521.45   55.87
   0  -3  -1  484.07   42.58
   0  -3  -1  490.14   53.60
   0  -3   1  544.62   39.90
   0  -3  -1  510.71   45.52
   0   3  -1  500.38   22.81
   0   3   1  486.82   53.00
   0   3   2 1619.72   89.92
   0  -3  -2 1638.71   92.73
   0  -3   2 1706.20   94.78
   0  -3   2 1727.41  104.31
   0  -3  -2 1576.70   64.66
   0  -3   2 1668.31   95.08
   0   3  -2 1609.64   82.28
   0   3  -2 1561.94  101.30
   0   3   2 1634.43   62.07
   0  -3   2 1589.55  103.75
   0   3  -2 1560.62   39.82
   0  -3  -2 1835.54   70.50
   0   3   2 1598.57   87.30
   0   3   2 1678.78   91.83
   0  -3  -2 1652.59  133.41
   0  -3  -2 1676.36   63.88
   0   3  -2 1630.02   89.06
   0  -3  -2 1631.95   88.35
   0  -3   2 1664.41   82.47
   0   3  -2 1575.61   37.73
   0   3  -3 2562.28  166.26
   0  -3  -3 2552.20   72.02
   0   3  -3 2617.36  131.01
   0   3  -3 2780.24  192.83
   0   3   3 2822.77  139.73
   0  -3   3 2644.82  149.37
   0   3   3 2596.23  128.66
   0   3   3 2550.45  123.70
   0  -3  -3 2565.68   71.82
   0  -3  -3 2613.53  133.47
   0  -3   3 2612.43  128.63
   0  -3  -3 2518.37  132.42
   0   3   3 2574.16  102.00
   0   3  -3 2584.42   64.30
   0  -3  -3 2673.40  125.30
   0  -3   3 2579.64  171.60
   0   3  -3 2564.90   63.36
   0  -3   443545.86 1595.20
   0   3  -442059.24 1288.61
   0  -3   442766.56 1633.29
   0   3   443684.43 1619.47
   0   3  -444640.39 1359.52
   0   3  -443977.43 1592.79
   0  -3  -444920.75 1730.18
   0  -3  -444219.71 1641.44
   0   3  -444030.22 1636.90
   0   3  -443784.57 1654.13
   0  -3  -443824.51 1600.61
   0   3   443590.27 1548.27
   0  -3   443584.76 1614.42
   0   3   444710.86 1624.53
   0   3   442231.32 1577.39
   0   3  -5 1538.34  132.01
   0   3   5 1583.69  124.46
   0  -3   5 1514.97  134.78
   0  -3   5 1668.67  137.50
   0   3  -5 1495.71  109.18
   0  -3  -5 1535.23  123.60
   0   3  -5 1402.89  126.87
   0   3   5 1556.17  109.52
   0   3  -5 1489.78   71.01
   0  -3   5 1538.02  114.41
   0   3   5 1513.52  105.47
   0  -3  -5 1417.08  109.18
   0   3  -5 1410.32   68.51
   0  -3  -5 1559.78  180.37
   0   3   5 1578.55  127.51
   0   3  -6 3069.68  212.35
   0   3   6 3031.22  197.21
   0   3  -6 3047.71  204.53
   0  -3   6 3130.91  188.81
   0  -3  -6 3009.77  201.02
   0  -3   6 3092.30  215.85
   0  -3   6 2960.05  205.99
   0   3   6 3049.20  192.62
   0   3   6 3018.35  210.03
   0   3  -6 3134.17  187.24
   0  -3  -6 3180.32  187.17
   0   3   6 2892.07  181.03
   0  -3  -6 2889.18  202.07
   0  -3  -7  405.90   99.75
   0   3   7  -18.13   93.13
   0   3  -7  344.52   83.48
   0   3  -7  463.02   99.96
   0  -3  -7  282.06   85.90
   0  -3  -7  356.64   88.33
   0  -3  -7  399.84   93.19
   0   3  -7  501.03   90.13
   0   3   7  375.58   97.58
   0   3  -7  428.37  153.43
   0  -3   7  428.12  107.70
   0  -3   7  464.94  105.83
   0   3   7  462.21  101.76
   0  -3  -8 8490.45  501.15
   0   3  -8 8981.07  498.46
   0  -3  -8 8754.52  478.01
   0  -3  -8 8435.42  497.32
   0   3  -8 8998.45  496.94
   0  -3  -8 8421.84  459.93
   0   3   8 8475.37  487.76
   0   3  -8 8349.14  472.33
   0   3  -8 9188.55  483.27
   0   3   9   -0.76  126.19
   0   3  -9  408.71  119.92
   0   3  -9  432.32  129.09
   0  -3  -9  307.29  115.29
   0  -3  -9  420.96  122.14
   0   3  10    0.18  320.69
   0  -3 -10  826.47  188.70
   0   3 -10 1023.13  179.49
   0  -3  10 1004.25  213.49
   0   3 -11  -16.90   60.15
   0   3  11    0.96   70.87
   0  -3 -11    4.02   67.15
   0  -3 -11    3.50   64.31
   0  -3  11  -28.04   71.18
   0  -3 -12 1218.54  223.99
   0  -3 -12 1445.46  228.25
   0   3 -12 1216.23  224.62
   0  -3  12 1290.70  251.92
   0  -3 -13   -5.80   87.02
   0  -3  13  -17.50   59.88
   0  -3 -13   45.55   58.22
   0   3 -13   -0.90   83.60
   0   3 -14   -1.42   32.37
   0  -3 -14    1.69   36.41
   0  -3  14   -4.21   37.14
   0   4   0 8675.97  318.10
   0   4   0 8449.61  326.23
   0  -4   0 8592.15  251.71
   0   4   0 8379.68  307.61
   0  -4   0 8409.85  300.90
   0   4   0 8719.04  252.25
   0  -4   0 8466.20  313.37
   0   4  -1 7960.48  297.67
   0   4  -1 8220.82  231.50
   0   4   1 7956.13  310.46
   0   4  -1 8077.12  303.23
   0  -4  -1 8093.55  266.81
   0  -4  -1 8165.96  306.00
   0   4   1 7919.72  295.70
   0  -4   1 7935.84  304.60
   0   4  -1 7740.71  309.40
   0  -4  -1 8459.98  241.11
   0   4   1 8231.88  305.53
   0   4   1 8156.21  263.24
   0  -4   1 8029.55  251.09
   0  -4   2  703.38   73.84
   0  -4   2  624.19   59.04
   0   4  -2  624.78  108.44
   0  -4  -2  674.65   47.82
   0   4   2  653.56   41.99
   0   4  -2  599.39   22.71
   0  -4  -2  618.06   64.96
   0   4   2  806.08   98.99
   0   4  -2  815.81   82.54
   0   4   2  627.29   72.97
   0  -4  -2  718.61   55.21
   0  -4  -2  618.71   74.91
   0   4   2  587.81   70.76
   0  -4   2  665.27   82.31
   0   4  -2  640.42   59.86
   0  -4  -2  670.16   73.19
   0   4  -3 3034.98  175.78
   0  -4  -3 3122.03  166.61
   0  -4  -3 2961.56  104.74
   0   4  -3 3154.15  150.40
   0  -4  -3 2871.36  106.69
   0  -4  -3 3015.29  158.51
   0   4  -3 2653.04   53.24
   0   4   3 3215.07  158.35
   0  -4  -3 3063.18  154.51
   0  -4   3 3052.20  148.90
   0   4   3 2890.11  118.64
   0  -4   3 3145.56  160.26
   0   4   3 2934.45  158.10
   0  -4   3 2885.04  170.64
   0   4   3 2991.25  151.76
   0   4  -3 3150.80  152.53
   0  -4  -4 3424.26  187.21
   0   4   4 3408.21  184.24
   0  -4  -4 3088.78   93.14
   0  -4   4 3316.80  201.50
   0  -4  -4 3505.89  188.73
   0  -4   4 3479.24  184.91
   0  -4  -4 3094.23   90.93
   0   4   4 3541.36  179.78
   0   4   4 3209.25  150.46
   0   4   4 3304.03  186.63
   0   4  -4 3175.91  190.04
   0  -4  -4 3565.75  181.22
   0   4  -4 3415.56  176.97
   0  -4   4 3369.93  174.98
   0   4  -4 3434.00  184.00
   0   4  -5  495.75  129.29
   0   4  -5  318.74   72.95
   0   4   5  275.67   63.17
   0   4   5  431.15   80.98
   0  -4   5  395.85   90.57
   0  -4   5  349.77   77.21
   0   4   5  374.78   74.48
   0  -4  -5  413.64   82.03
   0  -4  -5  375.56   81.49
   0  -4   5  380.89   79.52
   0  -4  -5  317.12  111.01
   0   4  -5  447.18   84.33
   0   4   5  386.27   84.28
   0  -4  -6 3530.40  305.82
   0  -4   6 3555.11  227.12
   0  -4   6 3737.16  240.84
   0   4  -6 3556.81  216.31
   0  -4  -6 3329.50  240.12
   0   4   6 3352.79  221.46
   0   4   6 3562.12  250.93
   0  -4  -6 3703.23  241.46
   0   4  -6 3574.68  244.86
   0  -4   6 3636.96  260.05
   0   4  -6 3422.06  238.90
   0   4   6 3723.06  238.31
   0   4   6 3452.25  225.07
   0  -4  -7    1.09   46.42
   0  -4  -7   56.58   68.28
   0  -4   7   22.73   45.22
   0  -4  -7   25.35   44.99
   0   4  -7   17.53   48.70
   0   4  -7  -25.22   74.26
   0   4   7    7.97   45.18
   0  -4  -7   13.36   49.30
   0   4  -7   -0.59   42.27
   0  -4  -8   70.68   89.99
   0   4  -8  114.27   91.41
   0  -4  -8  104.12   84.57
   0   4  -8  130.90   91.88
   0   4  -8  211.08   91.70
   0   4   8   -6.69   91.37
   0  -4  -8  247.38   89.51
   0  -4  -9   40.61   80.72
   0  -4  -9   69.82   82.80
   0   4  -9   40.65   85.43
   0   4  -9   64.92   80.84
   0  -4 -10 1536.03  242.24
   0  -4 -10 1520.14  240.45
   0  -4  10 1667.26  272.37
   0   4 -10 1629.06  234.12
   0  -4 -11    7.64   72.85
   0  -4  11   61.30   81.38
   0   4 -11   -3.89   73.28
   0  -4 -11    6.40   71.70
   0  -4  12   52.30   73.65
   0  -4 -12    1.64   67.07
   0  -4 -12   12.65   69.48
   0   4 -12   -8.64   66.69
   0  -4 -13    4.78  108.92
   0  -4  13  645.67  107.44
   0  -4 -13   -4.91  110.04
   0   4 -13   -4.58   97.60
   0  -4  14    4.60   51.31
   0   4 -14   -0.52   46.28
   0  -4 -14   74.39   66.68
   0   4  14   31.61   49.04
   0  -5   0  -20.52   23.47
   0   5   0    9.45   24.45
   0   5   0   35.09   21.40
   0   5   0    3.90   12.78
   0  -5   0   -2.92   13.29
   0   5   0  -20.18   22.38
   0   5   1  267.29   99.35
   0   5  -1  267.74   29.55
   0  -5  -1  331.85   40.79
   0   5  -1  370.49   67.03
   0  -5  -1  360.27   46.57
   0   5   1  370.75   73.44
   0  -5   1  369.34   46.01
   0  -5   1  340.02   68.94
   0   5  -1  306.46   64.60
   0  -5  -1  313.15   69.89
   0   5  -1  291.32   72.67
   0   5   1  245.58   73.36
   0   5   1  398.47   64.16
   0  -5   2 2749.29  133.37
   0  -5  -2 2822.69  145.87
   0  -5  -2 2519.12  113.50
   0   5   2 2683.04  178.62
   0  -5   2 2809.39  176.54
   0   5   2 2649.12  158.67
   0   5   2 2663.56  160.30
   0  -5   2 2762.52  169.67
   0  -5  -2 2864.18  167.81
   0   5  -2 3025.20  168.27
   0   5   2 2812.68  148.46
   0   5  -2 2857.90  178.82
   0   5  -2 2505.69   80.74
   0   5  -2 2708.33  133.19
   0  -5   3 1478.81  178.22
   0  -5  -3 1513.73  117.21
   0   5  -3 1369.60  123.47
   0   5  -3 1523.89  114.12
   0  -5   3 1540.85  143.84
   0  -5  -3 1340.01  126.10
   0  -5   3 1391.01  103.89
   0  -5  -3 1323.44   87.18
   0   5   3 1387.07  123.10
   0   5   3 1513.84  122.84
   0   5   3 1093.01   80.96
   0   5   3 1529.56  116.64
   0  -5  -3 1438.09  125.45
   0   5  -3 1439.91  135.96
   0   5  -4 3552.39  272.08
   0  -5  -4 3261.60  205.42
   0  -5  -4 3285.39  203.98
   0  -5  -4 3195.84  201.77
   0   5   4 3326.56  275.98
   0   5   4 3331.18  205.05
   0   5   4 3322.11  203.24
   0  -5   4 3369.09  257.21
   0   5  -4 3473.24  198.98
   0  -5   4 3355.69  231.99
   0   5   4 2916.63  169.31
   0  -5   4 3339.49  205.82
   0   5  -4 3299.46  218.36
   0  -5   5  680.10  101.02
   0  -5  -5  611.84  108.65
   0   5  -5  701.97  105.64
   0   5   5  533.81  104.14
   0   5   5  243.03   78.01
   0  -5   5  619.35  105.21
   0  -5  -5  586.80  105.01
   0  -5   5  546.36  119.85
   0   5   5  433.34   94.90
   0   5  -5  705.48  109.11
   0   5  -5  463.45   95.94
   0  -5  -5  496.55   99.85
   0   5   5  578.63  163.12
   0   5  -6  347.38   92.29
   0  -5  -6  235.74  154.47
   0  -5  -6  421.19  103.95
   0  -5  -6  288.06  107.15
   0   5   6  339.26  107.99
   0   5   6  371.65   95.95
   0   5  -6  362.84  105.42
   0  -5   6  502.06   99.13
   0   5  -6  492.43  106.26
   0  -5   6  386.65  104.29
   0  -5   7   32.11   55.00
   0  -5  -7   54.26   53.29
   0  -5  -7    0.59   58.72
   0  -5  -7  -13.46   50.62
   0   5  -7   25.60   55.14
   0   5  -7    2.40   59.41
   0   5  -8 1057.59  184.18
   0  -5  -8  849.41  196.31
   0  -5  -8 1007.19  180.66
   0   5  -8 1118.49  183.21
   0   5  -8 1171.99  199.35
   0  -5  -8 1275.79  284.37
   0   5  -9  120.42  104.26
   0  -5  -9  155.61  105.13
   0  -5  -9  -21.64  151.85
   0   5  -9  102.90  100.72
   0  -5 -10 1035.24  197.58
   0   5 -10  871.42  192.39
   0  -5 -10  563.93  195.44
   0  -5  10  833.39  216.66
   0  -5 -11   23.50   67.46
   0  -5  11   20.12   75.69
   0  -5 -11    3.36   67.77
   0   5 -11   -0.82   67.43
   0  -5  12  -81.29   70.17
   0  -5 -12    1.02   61.87
   0  -5 -12   21.69   61.62
   0   5 -12    1.43   57.37
   0  -5 -13  -15.54   34.62
   0  -5  13   11.29   38.08
   0   5 -13    2.19   34.93
   0   5  13    1.72   42.12
   0  -6   037212.92 1512.75
   0   6   036882.78 1495.19
   0   6   039843.33 1436.32
   0  -6   039648.65 1450.81
   0   6   036294.98 1465.47
   0   6   037480.41 1549.23
   0   6   1 1298.84   99.41
   0   6   1 1264.85  123.66
   0   6  -1 1337.10  138.23
   0  -6   1 1374.94   95.49
   0   6  -1 1192.94  126.77
   0  -6   1 1402.93  131.45
   0   6  -1  996.51   70.99
   0  -6  -1 1301.05  140.18
   0  -6  -1 1084.65   83.08
   0   6   1 1341.44  142.42
   0   6  -1 1211.62  121.76
   0  -6  -1 1263.53   94.82
   0   6   1 1380.07  125.51
   0   6   2   68.07   41.77
   0   6   2   -3.12   55.13
   0   6   2   31.70   47.28
   0   6   2   77.59   47.71
   0   6  -2   56.32   81.93
   0   6  -2   57.59   37.67
   0   6  -2   53.56   49.43
   0  -6  -2   63.03   50.89
   0  -6  -2   34.81   39.77
   0   6  -2   44.92   51.23
   0  -6   2   57.73   50.72
   0  -6   2   29.56   36.61
   0   6   3  306.24   80.37
   0  -6   3  321.76  100.37
   0   6  -3  229.87   81.98
   0   6  -3  335.73   71.47
   0   6   3  240.03   73.34
   0  -6  -3  256.91   83.62
   0   6  -3  319.20   89.36
   0   6   3  340.69   92.64
   0  -6   3  243.31  129.23
   0  -6   3  301.27   92.06
   0   6   3  250.15   80.05
   0  -6  -3  203.98   73.17
   0  -6   4   25.40   54.69
   0   6   4   50.87   58.23
   0   6  -4   44.87   76.47
   0  -6   4   40.72   47.44
   0   6   4   13.03   78.43
   0  -6   4   86.35   60.38
   0  -6  -4   35.98   52.52
   0   6   4   31.00   50.79
   0   6   4   65.57   51.19
   0   6  -4    6.20   51.02
   0  -6  -4   18.10   52.64
   0   6  -4   26.38   55.56
   0  -6   5  329.47   97.78
   0   6   5  296.39  100.66
   0  -6  -5  252.45   95.80
   0   6  -5  216.78   93.57
   0  -6  -5  252.63   94.07
   0   6   5  229.42   90.34
   0   6  -5  369.43  102.01
   0  -6   5  345.34   92.86
   0  -6  -5  168.29   96.41
   0   6  -5  332.44   93.97
   0   6  -6 7520.41  453.22
   0  -6   6 7864.42  449.42
   0  -6  -6 7636.89  444.49
   0  -6  -6 7859.64  475.03
   0   6  -6 7657.61  444.94
   0  -6  -6 7724.82  442.89
   0   6  -7  213.12   97.84
   0  -6  -7  118.17  100.10
   0  -6  -7  101.36   94.21
   0  -6   7  106.28   99.69
   0   6  -7  155.25  142.90
   0  -6  -7  115.11   94.77
   0  -6  -8  253.58  111.50
   0  -6  -8  127.24  108.13
   0   6  -8  193.90  109.71
   0  -6   8  179.87  122.88
   0  -6  -8   69.47  113.83
   0   6  -8  199.40  109.40
   0   6  -8   26.68  118.86
   0   6  -9    2.74   81.78
   0  -6  -9   88.49   83.59
   0   6  -9   47.56   85.88
   0  -6  -9    3.63   83.79
   0  -6 -10  676.47  149.43
   0  -6 -10    0.74  158.06
   0  -6  10  803.15  173.73
   0   6 -10    1.41  160.04
   0  -6 -11  153.14  143.83
   0   6 -11   -4.45   96.08
   0  -6  11  190.28  104.06
   0  -6 -11    0.14   97.70
   0  -6  12   35.93   63.81
   0  -6 -12   47.70   59.20
   0   6  12  -36.92   65.44
   0   6 -12   -4.96   54.74
   0   6  13    8.13   45.05
   0  -6 -13   19.61   47.06
   0  -6  13    8.70   43.06
   0   6 -13    0.36   43.58
   0   7   0  -27.58   55.60
   0   7   0  -26.05   50.09
   0  -7   0  -47.12   53.38
   0   7   0    5.14   77.62
   0   7   1 1561.61  182.62
   0   7  -1 1601.04  169.50
   0  -7   1 1729.43  174.49
   0   7   1 1684.85  141.64
   0  -7  -1 1749.69  137.69
   0   7   1 1747.64  176.05
   0   7   1 1568.20  164.99
   0  -7  -1 1683.43  172.40
   0   7  -1 1721.91  179.51
   0   7  -1 1666.26  171.00
   0   7   2 2104.11  189.95
   0  -7   2 1755.99  179.78
   0   7  -2 2103.16  189.15
   0   7  -2 1982.99  191.07
   0  -7  -2 2124.23  196.51
   0  -7  -2 2068.08  159.95
   0   7   2 2051.12  200.28
   0   7  -2 1977.01  191.30
   0   7   2 1955.55  159.38
   0  -7   2 1992.18  169.26
   0   7   2 1969.65  187.54
   0   7  -2 1725.77  165.38
   0   7  -3   24.14   45.34
   0   7   3   40.81   45.77
   0  -7  -3  -38.93   36.43
   0  -7   3   -2.00   37.63
   0   7  -3    1.99   38.57
   0  -7  -3   15.02   42.41
   0   7   3   30.07   44.68
   0  -7   3   15.89   42.05
   0   7   3  -21.71   57.45
   0   7  -4 1141.78  169.88
   0  -7  -4 1073.73  169.13
   0   7   4 1053.56  176.17
   0  -7   4 1090.82  163.19
   0  -7  -4 1062.21  145.93
   0   7  -4 1289.75  177.39
   0  -7   4 1255.94  157.12
   0  -7   5  985.27  159.80
   0   7  -5  861.21  154.27
   0  -7  -5  703.07  147.09
   0   7   5  697.57  169.06
   0   7  -5  790.64  157.96
   0  -7  -5  623.59  153.49
   0  -7  -6  968.66  173.71
   0   7  -6  984.02  179.55
   0   7   6  557.23  185.14
   0   7  -6  932.46  176.52
   0  -7  -6  975.95  181.65
   0  -7   6 1031.39  170.09
   0  -7   7 1025.77  192.90
   0  -7  -7  818.79  188.03
   0   7   7  605.63  216.19
   0   7  -7  929.62  181.20
   0  -7  -7  894.17  187.05
   0   7  -7 1022.74  196.11
   0   7   8   13.84  103.23
   0   7  -8   80.79   98.85
   0  -7  -8   43.17   90.87
   0  -7   8   -1.02  107.24
   0  -7  -8   85.23  105.67
   0   7  -8  124.50   88.96
   0   7  -9   -2.48   93.95
   0  -7  -9  -16.96   99.02
   0   7  -9  161.02   97.09
   0  -7 -10 2119.07  263.00
   0   7 -10 2278.31  281.34
   0  -7  10 2121.60  300.47
   0   7  10 1513.02  313.35
   0   7  11  209.53  118.47
   0  -7  11  428.85  119.34
   0   7 -11   -7.25   99.83
   0  -7 -11    7.70   98.48
   0  -7  12   83.42   79.99
   0  -7 -12    9.35   72.62
   0   7 -12    1.89   69.34
   0   7  12  152.80   77.87
   0  -8   0 7332.82  433.05
   0   8   0 7375.37  453.75
   0  -8   1  214.37   97.06
   0  -8  -1  202.45  101.42
   0   8   1  157.96  158.58
   0   8  -1  138.03  101.52
   0   8   2 2061.66  237.93
   0   8  -2 1956.85  226.64
   0  -8   2 1926.10  217.42
   0  -8  -2 1925.92  230.34
   0   8   3  730.65  173.12
   0  -8  -3  695.20  152.46
   0  -8   3  776.49  157.41
   0  -8  -3  888.51  163.47
   0   8  -3  883.52  166.52
   0  -8   4 5599.74  395.82
   0   8   4 5176.01  575.71
   0   8  -4 5673.36  406.89
   0  -8  -4 5695.60  418.78
   0  -8  -4 5750.11  387.39
   0   8  -5  200.17  115.54
   0  -8  -5  159.71  116.26
   0  -8  -5  261.65  109.87
   0  -8   5  186.88  113.64
   0   8   5  111.49  115.39
   0   8  -5  133.99  115.90
   0  -8   6 7968.23  534.92
   0   8   6 7622.94  603.66
   0  -8  -6 8256.25  673.61
   0  -8  -6 8093.98  769.07
   0   8  -6 8058.57  531.13
   0   8  -6 8067.99  600.18
   0  -8  -7  171.58  168.52
   0   8  -7  181.29  123.12
   0   8  -7  169.34  108.40
   0  -8   7  111.27  121.07
   0   8   7  131.18  125.16
   0  -8  -7   12.38  118.41
   0   8  -8 1456.90  226.65
   0  -8  -8  402.38  257.48
   0  -8   8 1350.10  251.91
   0   8  -8 1229.14  226.75
   0  -8  -8 1348.65  230.82
   0   8  -9    1.72   97.17
   0  -8  -9    8.30   99.12
   0   8   9  201.00  114.49
   0  -8   9  105.44  111.31
   0   8 -10    0.13   52.90
   0  -8 -10    2.31   53.76
   0   8  10   -3.46   62.99
   0  -8  10   27.15   62.89
   0   8 -11   -0.81   52.76
   0   8  11   72.00   93.45
   0  -8 -11   13.70   52.87
   0  -8  11   -8.25   90.10
   0  -8  12    7.60   47.77
   0   8 -12   -0.36   58.63
   0  -8 -12  173.43   56.73
   0   9   0   40.36   83.44
   0  -9   0   48.49   76.14
   0   9  -1  558.83  163.11
   0  -9   1  736.11  158.33
   0  -9  -1  720.00  158.46
   0   9   1  621.00  172.02
   0   9   2  117.39  160.46
   0  -9   2  106.72  151.34
   0   9  -2  147.65  100.30
   0  -9  -2   73.22  100.42
   0   9  -3  390.40  158.91
   0   9   3  380.19  164.88
   0  -9  -3  545.03  157.10
   0  -9   3  632.65  151.69
   0  -9  -4 5697.88  450.16
   0  -9   4 5634.72  427.62
   0   9  -4 5603.71  436.77
   0  -9  -4 5100.56  435.94
   0   9   4 5072.57  460.68
   0   9  -5  654.70  180.55
   0  -9   5  780.88  188.37
   0   9   5  374.63  195.34
   0  -9  -5  699.24  186.52
   0  -9  -5  529.99  182.83
   0  -9   6 1912.61  274.01
   0  -9  -6 1765.32  306.25
   0   9   6 1935.52  313.62
   0  -9  -6 2092.66  273.49
   0   9  -6 2063.13  269.85
   0  -9  -7  172.59  145.93
   0  -9  -7    1.70  139.39
   0  -9   7  507.04  149.44
   0   9   7  215.70  156.95
   0   9  -7  393.41  139.39
   0   9  -8   36.63  253.98
   0  -9  -8 1329.47  265.41
   0   9   8 1453.83  284.93
   0   9  -8 2442.18  250.70
   0  -9  -8 2421.42  250.03
   0  -9   9    7.71   81.03
   0   9  -9   -2.36   59.34
   0   9   9   47.36   68.26
   0  -9  -9   -3.41   62.56
   0  -9  10    1.77   94.33
   0   9  10   77.76   79.48
   0   9 -10    0.03   71.69
   0  -9 -10   84.55   67.38
   0  -9 -11  169.84   66.72
   0   9  11   89.53   62.18
   0   9 -11   -1.23   65.58
   0 -10   0  711.87  172.90
   0  10   0  581.74  277.90
   0  10  -1   38.45   85.60
   0 -10  -1   68.19   79.33
   0 -10   1    7.10  123.84
   0  10   1    0.93   89.00
   0  10   2  206.70  135.40
   0  10  -2  196.51  132.03
   0 -10   2  225.86  128.97
   0 -10  -2  205.01  129.29
   0 -10  -3  118.11  123.29
   0 -10   3  245.42  124.28
   0  10   3  206.93  129.29
   0  10  -3  102.91  122.27
   0  10  -4  946.79  216.51
   0  10   4  926.64  357.79
   0 -10  -4  819.34  330.40
   0 -10   4 1077.27  213.06
   0 -10  -5 3221.88  503.25
   0 -10   5 3204.75  363.95
   0  10   5 2797.34  401.81
   0  10  -5 3501.02  496.31
   0  10  -6 2294.39  284.81
   0 -10   6 2250.03  429.13
   0 -10  -6 2031.17  440.79
   0 -10  -6 2033.27  278.49
   0  10   6 1523.50  318.07
   0 -10   7 1022.08  170.96
   0  10   7  389.97  182.08
   0 -10  -7   20.38  156.40
   0 -10  -7  249.53  160.85
   0  10   8  -27.40   73.42
   0 -10  -8    1.29   74.21
   0  10  -8   60.39   61.11
   0 -10  -8   14.79   64.66
   0  10  -8   -5.89   79.81
   0  10   9  -13.87   43.57
   0  10  -9    0.01   38.89
   0 -10  -9    7.49   38.36
   0  10 -10   -0.57   52.84
   0 -10 -10   83.59   53.00
   0  10  10   21.62   49.92
   0 -11   0  -19.37   54.25
   0  11   0   16.04   54.99
   0 -11  -1  614.58  156.97
   0 -11   1  561.68  167.23
   0  11   1  247.07  162.42
   0  11  -1  305.11  166.43
   0 -11  -2 1297.64  235.28
   0  11  -2 1412.30  242.23
   0 -11   2 1615.32  251.27
   0  11   2 1291.62  250.65
   0 -11   3  190.73  185.14
   0 -11  -3  139.31  110.35
   0  11   3  107.34  117.49
   0  11  -3   93.00  115.69
   0  11   4  175.41  163.09
   0  11  -4  313.58  150.26
   0 -11   4  416.30  154.69
   0 -11  -4  363.26  153.63
   0 -11  -5  773.61  212.59
   0  11   5  635.90  228.07
   0 -11   5 1311.32  215.97
   0 -11  -6  221.08  171.72
   0  11   6  294.86  188.87
   0  11  -6  804.54  158.56
   0 -11   6 1020.14  176.41
   0 -11   7   31.39   84.24
   0 -11  -7   -8.03   72.45
   0  11   7   86.31   87.44
   0  11  -7   88.46   70.28
   0  11   8   29.18   56.52
   0  11  -8   -0.64   50.80
   0 -11  -8   24.26   51.73
   0  11  -8    9.46   35.34
   0  12   0 1775.93  266.67
   0 -12   0 1788.27  240.19
   0 -12  -1  685.68  165.29
   0  12   1  484.27  181.72
   0 -12   1  809.42  172.45
   0  12  -1  624.98  178.86
   0  12   2  144.64   99.34
   0  12  -2   24.92  101.01
   0  12   3  255.46  153.36
   0 -12  -3  317.42  215.82
   0  12  -3  300.33  148.54
   0 -12   3  518.53  141.49
   0  12   4   71.08  119.22
   0 -12   4   39.23   70.64
   0 -12  -4   36.39  116.96
   0  12  -4   -4.12   74.63
   0  12   5   75.06   81.96
   0 -12  -5   75.64  117.80
   0  12  -5   -0.98   68.98
   0 -12   6  194.37  102.13
   0  12   6   86.37  109.06
   0  12  -6    0.47  141.18
   0 -12  -6  284.99   98.78
   0  12   7  -32.08   65.22
   0  12  -7   -2.44   40.81
   0  13   0    0.97   42.27
   0 -13   0    7.24   46.17
   0  13   1   20.73   51.36
   0 -13  -1  -14.53   46.52
   0 -13   1   -5.36   49.33
   0  13  -1   18.76   43.94
   0  13   2   26.08   59.00
   0 -13   2    5.21   54.46
   0 -13  -2   39.46   52.13
   0  13  -2  -17.12   52.42
   0 -13   3   20.24   31.26
   0  13   3  -18.06   33.43
   0  13  -3    1.01   29.54
   0 -13  -3   -5.24   28.99
   0  13   4   51.61   64.99
   0 -13   4   -0.47   63.49
   0  13  -4    1.04   60.13
   0 -13  -4  146.41   66.56
   1   0   127453.97  641.18
   1   0  -126278.41  657.60
   1   0   126015.12  662.44
   1   0  -127327.39  651.98
  -1   0  -126492.57  618.12
  -1   0  -125888.05  658.47
  -1   0  -125915.24  659.56
   1   0   126792.19  680.29
   1   0  -127380.62  678.34
  -1   0   126868.69  674.44
  -1   0  -126461.88  672.56
  -1   0  -126105.10  639.44
   1   0  -126836.33  648.99
  -1   0   126977.87  665.61
   1   0   127194.36  654.16
  -1   0  -127092.75  703.64
  -1   0   127113.75  656.90
  -1   0   126291.65  617.97
   1   0  -126881.10  577.62
   1   0  -2  246.06   15.89
   1   0  -2  231.36   28.09
  -1   0  -2  296.73   29.10
   1   0   2  255.41   29.27
  -1   0  -2  292.87   25.38
  -1   0  -2  265.53   27.16
  -1   0   2  269.41   27.06
  -1   0  -2  261.37   27.81
   1   0  -2  258.90   22.76
   1   0   2  241.15   13.31
   1   0   2  237.53   25.31
   1   0  -2  232.82   26.77
   1   0   2  246.35   42.90
  -1   0   2  304.34   29.60
  -1   0  -2  248.05   13.84
   1   0  -2  258.40   14.51
  -1   0   2  220.86   21.70
   1   0  -2  257.89   15.64
  -1   0  -2  244.70   25.02
  -1   0   3 1687.14   70.22
  -1   0  -3 1645.54  106.92
  -1   0  -3 1550.66   74.76
   1   0  -3 1648.33   45.60
  -1   0  -3 1662.46   75.94
   1   0  -3 1589.02   85.49
   1   0  -3 1538.01   78.75
   1   0  -3 1595.48   71.02
  -1   0  -3 1654.39   85.80
   1   0   3 1654.18   85.24
   1   0  -3 1643.16   57.39
   1   0   3 1629.69   77.48
   1   0   3 1594.28   41.95
   1   0   3 1547.32   76.47
   1   0  -3 1595.82   58.46
  -1   0   3 1605.41   85.01
  -1   0  -3 1617.26   77.36
  -1   0  -4  257.22   42.33
   1   0  -4  299.33   40.54
   1   0  -4  202.17   31.39
  -1   0   4  313.30   49.34
   1   0   4  249.01   16.25
   1   0   4  194.36   51.04
   1   0   4  306.53   70.06
  -1   0  -4  262.63   65.34
  -1   0   4  252.68   17.96
   1   0   4  199.50   44.58
   1   0  -4  277.41   47.13
   1   0  -4  229.05   31.83
   1   0  -4  297.99   51.16
  -1   0   4  249.33   39.91
  -1   0  -4  474.02   51.76
  -1   0  -4  188.19   46.20
  -1   0  -4  295.44   69.35
  -1   0   5 2801.24   76.14
   1   0  -5 2864.29  152.40
   1   0  -5 2963.27  154.51
  -1   0  -5 2903.26  142.81
  -1   0  -5 2796.84  138.69
   1   0   5 2729.72  151.92
   1   0  -5 2990.12  156.85
   1   0  -5 2842.95  135.76
   1   0   5 2830.43  148.07
  -1   0   5 2683.69  152.85
   1   0   5 2873.39  149.71
  -1   0  -5 2768.61  148.88
   1   0  -5 2906.52  119.27
  -1   0   5 2945.55  137.08
   1   0   5 2855.88   72.70
  -1   0  -5 2905.24  162.94
  -1   0  -5 2793.10  138.83
  -1   0   6  161.40   51.37
  -1   0  -6  247.14   66.00
  -1   0  -6  120.88   79.90
   1   0  -6  132.69   62.14
   1   0  -6  178.73   43.04
  -1   0  -6  141.99   52.26
  -1   0   6  148.42   63.14
   1   0  -6  405.87   63.82
  -1   0  -6  130.65   83.74
  -1   0  -6  155.42   57.91
   1   0  -6  214.12   53.35
   1   0   6  184.36   60.22
   1   0   6  124.60   57.21
   1   0  -6  182.49   42.15
  -1   0  -7 6223.66  316.91
   1   0  -7 5910.40  325.25
  -1   0   7 6411.84  329.60
  -1   0  -7 6126.81  301.44
   1   0  -7 6047.93  292.13
   1   0   7 6180.37  347.44
   1   0   7 5891.78  314.20
  -1   0  -7 6504.47  322.83
   1   0  -7 6580.54  296.15
  -1   0   7 6205.21  300.73
  -1   0  -7 6416.19  305.26
   1   0   7 6219.26  319.24
   1   0  -7 6225.56  283.12
   1   0  -7 5867.08  319.78
  -1   0  -8   42.36   42.78
  -1   0  -8    8.22   40.78
   1   0  -8   72.63   40.73
   1   0   8  -26.96   47.88
   1   0  -8  -17.81   42.38
   1   0   8  -29.90   48.05
  -1   0  -8  -79.40   40.79
   1   0  -8  114.47   46.82
  -1   0   8   -7.87   41.41
  -1   0  -8   23.98   38.74
   1   0   8    0.92   43.62
   1   0  -9  676.45  140.99
   1   0   9  724.55  165.12
  -1   0  -9  766.16  142.00
  -1   0  -9  511.54  148.73
   1   0  -9  931.96  145.66
  -1   0  -9  817.46  144.00
  -1   0   9  777.69  173.15
   1   0 -10  791.92  167.28
   1   0  10  802.99  189.91
  -1   0  10  979.62  194.20
   1   0 -10  653.72  178.09
  -1   0 -10  803.51  183.05
  -1   0 -10  881.41  170.56
  -1   0 -11 1075.14  217.62
   1   0  11 1089.27  220.41
   1   0 -11 1234.84  308.64
  -1   0  11 1370.29  241.32
  -1   0 -11  727.41  357.49
  -1   0  12  -72.92   67.81
   1   0  12  111.05   68.26
  -1   0 -12   -6.30   63.04
   1   0 -12   -0.42   62.54
  -1   0 -13    0.66   90.80
  -1   0  13  260.36  100.89
   1   0 -13   -1.07   86.70
   1   0  13   85.52  102.34
   1   0 -14    1.54   65.74
  -1   0 -14   -0.75   72.71
   1   0  14   -3.66   79.40
  -1   0  14  210.75   74.26
  -1  -1   0  124.92   11.96
  -1   1   0  107.87   13.13
  -1  -1   0  122.47    7.68
  -1  -1   0  130.98   13.38
  -1  -1   0  136.11   13.59
   1   1   0  126.66   12.99
   1  -1   0  126.64   13.15
   1   1   0  146.45   12.07
   1  -1   0  117.89    4.02
   1   1   0  131.92    7.44
   1  -1   0  125.88   12.29
  -1  -1   0  126.35   12.79
  -1   1   0  128.78   13.15
   1   1   0  139.39   13.53
   1  -1   0  171.86   21.25
  -1   1   0  132.76   13.98
  -1   1  -170472.48 2240.15
   1  -1  -171557.03 2275.09
   1   1   172394.99 2312.04
   1   1   170537.05 2234.47
  -1   1  -169709.95 2228.47
  -1  -1   171618.81 1910.68
   1  -1  -172107.69 2284.91
  -1   1  -170818.20 2268.09
   1  -1  -169119.49 2083.12
  -1   1  -169913.67 2135.20
  -1   1  -168220.35 2153.24
  -1  -1   170592.94 2251.39
   1   1   170652.20 2253.48
   1  -1  -171962.16 2194.80
  -1  -1   169895.92 2225.99
   1   1   171776.57 2217.70
   1  -1  -170925.90 2055.03
  -1  -1   171799.63 2283.50
  -1   1   171595.06 2277.05
  -1  -1  -170225.80 2217.68
   1   1  -170264.93 2236.00
   1  -1   169410.27 2218.21
  -1  -1  -169755.45 2211.44
  -1  -1  -170832.75 2116.66
  -1   1   169523.93 2102.46
   1  -1   168791.20 2196.81
  -1  -1  -170954.47 2258.70
   1   1  -170317.10 2154.93
   1  -1   170953.13 2268.62
  -1  -1  -170379.64 2176.66
  -1   1   172758.64 2309.65
  -1   1   171431.03 2178.68
   1  -1   168911.62 2182.06
   1   1  -170810.70 2257.78
   1   1  -172787.10 2317.45
  -1   1  -2 1837.33   74.89
   1  -1  -2 1843.93   54.67
  -1   1  -2 1768.16   70.28
  -1  -1   2 1719.32   74.03
  -1   1  -2 1726.06   74.93
   1  -1  -2 1794.20   38.73
  -1   1  -2 1708.51   71.49
  -1   1  -2 1835.01   64.86
  -1   1  -2 1737.19   58.00
   1   1   2 1862.30   75.50
   1  -1  -2 1866.67   74.55
   1   1   2 1858.30   74.53
  -1  -1   2 1770.89   75.14
   1   1   2 1847.95   66.46
   1   1   2 1790.45   68.55
   1  -1  -2 1727.36   73.67
  -1  -1   2 1843.56   44.01
   1  -1  -2 1842.70   73.59
   1   1   2 1805.94   71.96
  -1   1   2 1780.27   72.85
   1   1  -2 1877.35  102.68
   1   1  -2 1857.76   76.67
  -1  -1  -2 1771.36   97.37
   1  -1   2 1771.79   71.40
  -1  -1  -2 1820.61   35.27
  -1   1   2 1850.27   56.06
  -1   1   2 1707.34   34.26
  -1  -1  -2 1821.15   72.09
   1   1  -2 1823.09   43.66
   1  -1   2 1834.35   74.20
  -1   1   2 1836.73   72.54
   1  -1   2 1845.31   72.25
   1  -1   2 1809.03   64.13
   1   1  -2 1872.88   63.10
   1   1  -2 1804.13   72.31
   1  -1  -3 3177.34  120.67
   1  -1  -3 3173.46  114.28
   1   1   3 3233.42  131.72
  -1  -1   3 3239.85   93.36
   1   1   3 3195.60  130.95
   1  -1  -3 3289.03  130.78
  -1   1  -3 3093.07  102.26
  -1   1  -3 3300.63  132.48
   1  -1  -3 3244.04  126.31
  -1  -1   3 3115.51  127.52
   1   1   3 3325.53  124.17
  -1  -1   3 3094.78  128.76
   1   1   3 3239.29  122.37
  -1   1  -3 3285.07  125.44
  -1   1  -3 3188.40  122.13
  -1   1   3 3208.36  122.00
   1  -1   3 3119.94  102.76
   1   1  -3 3218.35  130.58
   1   1  -3 3101.82   98.74
   1  -1   3 3262.39  127.35
   1   1  -3 3147.24   92.80
  -1   1   3 3153.81   47.95
   1   1  -3 3066.79  126.53
   1  -1   3 2597.22  102.77
   1   1  -3 3193.95  102.42
   1  -1   3 3295.54  131.69
   1  -1   3 3107.82  123.64
  -1   1   3 3203.86  129.36
  -1  -1  -3 3167.80  119.30
  -1  -1  -3 3204.55  120.77
  -1   1   3 3300.24  101.76
  -1  -1  -3 3074.95  125.75
  -1   1  -4 3721.76  140.92
   1  -1  -4 3991.82  166.46
   1  -1  -4 4029.40  137.86
   1  -1  -4 3944.87  159.95
  -1   1  -4 3971.35  158.89
   1   1   4 3802.50  177.03
  -1   1  -4 4014.23  216.38
   1  -1  -4 3825.18  132.39
   1   1   4 3995.25  167.84
  -1  -1   4 3944.02  171.64
   1  -1  -4 3918.93  167.85
   1   1   4 4177.64  167.56
  -1  -1   4 3906.41  170.54
  -1   1  -4 3934.56  173.17
  -1  -1   4 4036.71  132.12
  -1  -1   4 3922.01  131.30
   1  -1   4 4274.44  176.41
  -1  -1  -4 3940.38  159.43
  -1   1   4 4106.23  173.81
  -1   1   4 4169.51  168.27
   1   1  -4 3873.73  133.41
  -1  -1  -4 3801.26  157.24
   1   1  -4 3924.33  132.54
   1  -1   4 3910.10  162.47
  -1  -1  -4 3927.60  157.27
   1  -1   4 3925.58  150.02
   1  -1   4 3990.74  179.19
  -1  -1  -4 4032.25  170.75
   1   1  -4 3792.65  168.67
   1   1  -4 3828.59  220.40
   1   1   5 5876.94  245.96
  -1   1  -5 6186.01  244.97
  -1  -1   5 5737.71  253.24
   1   1   5 6061.03  253.30
  -1  -1   5 6262.82  198.68
  -1   1  -5 6056.43  254.55
  -1  -1   5 6000.89  252.39
  -1   1  -5 5972.72  222.26
  -1  -1   5 6044.98  260.48
  -1   1  -5 6104.54  267.49
   1  -1  -5 6255.54  249.03
   1  -1  -5 6266.54  218.63
  -1   1  -5 6017.57  242.67
   1  -1  -5 6209.34  262.42
   1   1   5 6006.22  269.04
   1  -1  -5 6072.43  212.02
   1  -1  -5 6125.58  250.29
  -1  -1  -5 6112.54  253.97
   1   1  -5 6080.06  215.19
   1   1  -5 6057.75  211.44
  -1  -1  -5 6482.04  252.68
  -1   1   5 6260.47  263.38
   1   1  -5 6053.77  216.99
  -1  -1  -5 6139.17  250.47
   1   1  -5 6209.14  269.84
   1  -1   5 6362.31  263.66
  -1   1   5 5985.96  243.01
  -1  -1  -5 6111.85  239.17
   1  -1   5 6230.86  234.81
   1   1  -5 6165.83  267.21
   1  -1   5 6117.97  194.06
   1  -1   5 6365.79  269.48
  -1  -1   6 6475.29  222.18
   1   1   6 6786.28  390.34
  -1   1  -6 6177.51  259.05
   1   1   6 6576.25  294.80
   1   1   6 6130.95  307.22
   1  -1  -6 6745.57  304.84
  -1   1  -6 6357.47  273.19
  -1   1  -6 6363.55  275.60
   1  -1  -6 6450.88  360.26
  -1  -1   6 6662.75  267.36
   1  -1  -6 6365.58  297.99
   1  -1  -6 6490.24  256.43
   1  -1  -6 6271.59  244.33
  -1  -1   6 6885.87  318.91
  -1   1  -6 6191.86  300.35
  -1  -1   6 6094.99  290.64
  -1   1  -6 6348.94  291.90
   1  -1   6 6622.20  308.07
   1   1  -6 6239.39  245.16
  -1  -1  -6 6458.26  276.86
   1   1  -6 6523.42  302.29
   1   1  -6 6497.22  308.19
   1  -1   6 6327.60  219.05
   1  -1   6 6193.14  304.88
  -1   1   6 6501.79  298.89
  -1   1   6 6616.29  291.30
   1   1  -6 6361.48  257.08
   1   1  -6 6550.02  258.49
  -1  -1  -6 6297.05  272.43
  -1  -1  -6 6541.26  294.11
  -1  -1  -6 6371.76  288.71
   1  -1  -7 4618.91  259.22
  -1   1  -7 4605.08  266.59
  -1  -1   7 5000.39  286.47
  -1   1  -7 4662.99  249.36
   1  -1  -7 4933.69  313.75
  -1   1  -7 4592.69  282.11
  -1   1  -7 5098.68  266.06
  -1   1  -7 4594.76  243.89
   1   1   7 4793.28  269.35
   1   1   7 4585.73  263.99
  -1  -1   7 4561.21  239.71
   1   1   7 4479.78  281.18
  -1   1  -7 5105.75  257.57
   1  -1  -7 4612.66  271.71
   1  -1  -7 4705.95  234.19
   1  -1   7 4587.29  276.63
   1   1  -7 4582.08  279.00
   1   1  -7 4829.16  242.54
  -1  -1  -7 5121.11  271.82
   1   1  -7 4621.19  272.30
   1   1  -7 4506.97  234.98
   1   1  -7 5007.29  237.52
  -1  -1  -7 4652.76  253.59
  -1  -1  -7 4713.90  258.41
   1  -1   7 4856.88  282.29
  -1   1   7 4520.94  250.55
  -1  -1  -7 4560.04  266.80
  -1   1   7 4554.19  276.64
   1   1   8 1709.53  196.53
   1  -1  -8 1628.89  174.84
   1   1   8 1760.35  181.31
  -1   1  -8 1547.16  167.60
   1  -1  -8 1492.12  168.11
  -1  -1   8 1392.80  164.26
  -1   1  -8 1717.47  167.51
  -1   1  -8 1747.83  167.39
  -1   1  -8 1644.39  162.82
   1   1   8 1727.32  185.67
  -1   1  -8 1672.96  159.07
   1   1  -8 1614.07  169.44
   1   1  -8 1640.71  176.63
  -1  -1  -8 1785.93  167.59
  -1  -1  -8 1478.69  161.73
  -1  -1  -8 1555.21  171.83
   1   1  -8 1725.36  189.25
  -1  -1  -8 1732.51  173.97
  -1   1   8 1916.90  191.71
  -1   1   8 1772.80  175.89
   1  -1   8 1930.25  190.41
   1  -1  -9 2075.26  220.51
   1  -1  -9 2034.95  223.77
   1   1   9 2231.15  245.85
  -1   1  -9 2110.51  213.89
  -1   1  -9 2041.46  228.45
  -1   1  -9 2196.19  233.67
   1   1  -9 2123.14  234.45
  -1  -1  -9 1933.71  219.54
  -1  -1  -9 2170.03  224.82
  -1  -1  -9 1888.69  220.87
  -1   1   9 2173.79  241.56
   1   1  -9 2220.92  319.63
   1  -1   9 2165.94  247.93
   1   1  10  658.09  176.21
  -1   1 -10  678.05  156.38
   1  -1 -10  854.94  169.21
   1  -1 -10  741.70  158.29
  -1  -1  10  774.73  186.24
  -1   1  10    0.16  173.69
   1  -1  10  721.38  182.33
   1   1 -10  905.96  156.86
  -1  -1 -10  710.78  160.89
  -1  -1 -10  789.56  166.00
   1  -1 -11 5646.47  423.38
   1   1  11 5623.62  484.56
  -1  -1  11 5973.60  481.86
  -1   1 -11 5849.70  461.29
   1  -1 -11 5894.89  529.64
   1   1 -11 5788.93  438.68
   1  -1  11 5796.13  470.29
  -1  -1 -11 5873.11  445.73
  -1  -1 -11 5438.41  631.39
  -1   1  11 5561.28  487.45
  -1  -1  12  256.35  186.73
  -1   1 -12   -1.97  109.89
   1  -1 -12   -4.80  109.58
   1   1  12  211.30  118.52
   1  -1 -12  163.45  120.13
  -1  -1 -12  223.82  122.26
  -1   1  12  124.05  119.99
  -1  -1 -12   -2.01  108.67
   1  -1  12  319.15  120.51
   1   1 -12    0.91  110.86
   1   1  13   75.99   84.26
  -1   1 -13   -0.78   80.50
   1  -1 -13   -1.64   76.01
  -1  -1  13   66.16   87.92
   1   1 -13    0.46   75.97
   1  -1  13  100.09   81.16
  -1  -1 -13    0.62   79.10
  -1   1  13  108.90   86.97
   1  -1 -14   -0.67   66.17
   1   1  14   69.36   67.45
  -1  -1  14    2.97  109.77
  -1   1 -14   -1.68   64.42
  -1  -1 -14  104.20   62.14
   1  -1  14   -3.96   62.58
   1   1 -14   -1.14   88.94
  -1   2   031367.35  867.13
   1   2   031297.38  914.08
   1  -2   031937.71  799.86
  -1   2   030288.16  892.17
   1   2   030435.38  787.94
  -1  -2   030492.83  891.41
   1   2   030550.26  883.56
   1  -2   030223.35  890.72
   1  -2   031682.23  928.30
  -1   2   030828.08  938.08
   1   2   031029.78  906.37
  -1  -2   030804.29  903.53
  -1  -2   031232.44  808.62
   1   2   031712.41  960.31
  -1  -2   030798.19  863.07
  -1   2   030692.63  902.70
  -1   2   031279.22  932.22
   1  -2  -142660.73 1275.82
  -1  -2   143471.31 1380.47
  -1   2  -143068.75 1354.94
   1  -2  -143702.26 1375.61
   1  -2  -143417.46 1341.54
   1   2   144774.56 1343.90
   1   2   143969.95 1384.65
   1  -2  -144407.02 1360.51
  -1  -2   144970.69 1382.27
  -1   2  -143707.03 1243.67
   1   2   142917.89 1298.97
   1   2   145172.44 1414.94
  -1   2  -143600.82 1385.19
   1  -2  -143496.04 1158.06
  -1  -2  -144645.49 1383.00
  -1  -2  -143636.34 1292.31
  -1   2   144159.93 1359.02
  -1  -2  -144378.78 1339.84
   1   2  -143473.73 1374.14
   1  -2   144468.67 1414.43
   1  -2   142795.80 1363.87
  -1   2   143938.08 1353.64
  -1  -2  -142976.01 1351.50
   1   2  -144111.20 1358.15
   1  -2   142981.22 1278.41
   1  -2   145076.45 1424.58
  -1   2   144865.52 1180.91
   1   2  -144289.36 1402.82
  -1   2   143273.70 1292.33
   1   2  -145797.73 1057.51
   1  -2   142577.75 1356.22
  -1   2   144003.03 1382.64
  -1  -2   2  498.90   49.18
   1   2   2  504.05   42.70
   1  -2  -2  521.25   48.32
  -1   2  -2  484.97   27.74
  -1   2  -2  483.06   48.67
  -1   2  -2  542.47   51.52
   1   2   2  478.96   47.49
  -1  -2   2  550.08   47.91
   1   2   2  507.06   47.38
   1  -2  -2  518.04   48.01
  -1   2  -2  492.14   29.62
   1  -2  -2  495.84   34.10
  -1  -2   2  540.98   53.29
   1  -2  -2  527.49   58.79
  -1   2  -2  500.65   43.00
   1   2   2  524.88   41.33
   1  -2   2  561.49   45.65
   1  -2   2  465.80   43.19
   1   2  -2  546.37   49.31
  -1  -2  -2  559.64   47.42
  -1  -2  -2  500.59   44.41
  -1   2   2  530.25   39.82
   1   2  -2  511.75    8.92
  -1  -2  -2  512.97   44.65
  -1  -2  -2  520.47   22.76
  -1  -2  -2  519.99   48.56
   1   2  -2  494.39   51.77
   1   2  -2  452.20   40.19
   1  -2   2  551.24   49.88
   1   2  -2  494.05   48.20
   1  -2   2  584.31   48.89
   1  -2   2  599.04   79.99
  -1   2   2  469.71   46.71
  -1   2   2  507.48   27.78
  -1   2   2  475.81   50.03
  -1   2  -3  597.88   37.28
   1  -2  -3  553.82   45.07
   1  -2  -3  570.54   60.06
   1   2   3  584.74   57.71
   1  -2  -3  580.75   16.86
   1   2   3  619.88   54.10
  -1  -2   3  775.47   68.41
  -1   2  -3  626.28   56.62
   1   2   3  608.02   55.74
  -1  -2   3  667.09   63.38
   1   2   3  524.48   63.52
  -1   2  -3  630.24   36.16
  -1   2  -3  597.23   59.23
   1  -2  -3  619.91   63.18
  -1   2  -3  674.67   60.85
   1   2  -3  614.12   22.78
   1  -2   3  622.72   58.99
  -1  -2  -3  573.59   12.73
  -1  -2  -3  559.62   63.54
   1   2  -3  619.71   55.13
   1  -2   3  604.44   54.77
   1  -2   3  566.68   58.08
  -1  -2  -3  591.37   55.56
   1   2  -3  583.82   46.84
   1  -2   3  600.95   65.23
   1   2  -3  604.55   24.26
  -1   2   3  547.62   60.79
   1   2  -3  597.91   92.23
  -1  -2  -3  583.86   55.64
   1   2  -3  655.03   64.09
  -1   2   3  567.05   45.11
  -1   2   3  643.97   48.13
  -1   2   3  629.55   61.73
  -1   2  -4 6928.19  217.25
  -1   2  -4 6640.06  209.64
  -1   2  -4 7153.79  279.58
  -1  -2   4 7152.06  244.45
   1  -2  -4 7266.57  335.93
   1  -2  -4 7168.33  275.98
   1   2   4 7302.62  268.46
  -1  -2   4 7186.88  285.82
  -1   2  -4 6603.88  260.75
   1   2   4 7248.78  282.56
   1   2   4 7249.82  267.06
   1   2   4 6882.15  313.93
  -1   2  -4 7043.78  258.76
   1  -2  -4 7174.92  272.81
  -1  -2   4 7083.95  279.21
   1  -2   4 6758.38  314.40
   1   2  -4 6930.22  234.96
   1  -2   4 6989.33  271.00
   1   2  -4 6896.50  276.73
  -1  -2  -4 6884.14  257.56
  -1  -2  -4 7071.73  277.37
   1  -2   4 7129.78  248.16
  -1  -2  -4 6890.31  254.85
   1   2  -4 6967.58  273.60
   1  -2   4 7348.66  290.13
   1   2  -4 7016.75  192.72
  -1   2   4 7322.04  279.56
  -1   2   4 7345.38  282.49
  -1   2   4 7176.30  277.76
  -1   2   4 7104.43  250.96
   1   2  -4 7175.83  199.23
   1  -2  -5  331.77   93.37
  -1   2  -5  230.02   65.72
   1   2   5  321.48   63.76
  -1   2  -5  267.60   39.63
   1   2   5  266.12   56.57
   1   2   5  204.08   52.80
  -1  -2   5  270.82   45.84
   1   2   5  244.92   60.26
  -1  -2   5  259.91   61.91
   1  -2  -5  222.74   61.32
  -1  -2   5  245.84   46.43
  -1   2  -5  238.90   60.38
   1  -2  -5  290.05   43.19
  -1   2  -5  289.72   41.48
  -1   2  -5  250.99   51.77
  -1  -2   5  263.56   62.79
  -1   2   5  206.43   43.57
   1   2  -5  288.71   44.59
  -1  -2  -5  270.89   62.94
  -1  -2  -5  220.34   51.78
  -1   2   5  237.46   53.69
   1   2  -5  221.33   65.34
  -1  -2  -5  182.25   84.71
  -1   2   5  285.33   60.18
   1  -2   5  169.35   56.41
   1   2  -5  228.75   33.17
  -1   2   5  248.58   60.55
   1  -2   5  215.50   94.72
   1   2  -5  251.54   34.25
   1   2  -5  232.17   64.68
   1  -2   5  165.09   62.43
  -1   2  -6 3749.94  171.15
   1   2   6 3339.33  210.57
  -1   2  -6 3456.85  210.83
  -1   2  -6 3452.44  187.32
   1  -2  -6 3818.70  285.59
  -1  -2   6 3834.59  227.03
   1   2   6 3461.47  216.75
   1  -2  -6 3555.48  207.09
  -1   2  -6 3333.42  160.55
   1  -2  -6 3577.63  178.78
  -1  -2   6 3490.79  221.02
  -1   2  -6 3494.94  195.23
   1   2   6 3540.36  200.61
   1  -2  -6 3497.29  172.29
  -1   2  -6 3572.69  215.72
   1  -2   6 3536.65  166.57
   1   2  -6 3626.38  165.76
   1   2  -6 3488.38  219.51
  -1  -2  -6 3507.61  214.38
   1   2  -6 3580.88  179.02
   1   2  -6 3465.87  203.05
   1   2  -6 3435.94  214.26
  -1   2   6 3837.73  212.99
   1  -2   6 3790.16  301.83
  -1  -2  -6 3447.00  190.08
  -1  -2  -6 3450.38  265.33
  -1   2   6 3718.72  217.27
  -1  -2  -6 3538.21  189.95
  -1   2   6 3505.80  209.49
   1   2  -6 3745.39  174.00
   1  -2   6 3672.78  297.58
  -1   2  -7 1022.83  107.44
  -1   2  -7 1007.82  142.92
   1  -2  -7 1001.62  132.41
   1  -2  -7 1195.11  115.93
   1  -2  -7  866.89  107.82
  -1   2  -7 1038.34  162.38
   1   2   7 1044.73  144.40
  -1   2  -7 1046.30  119.44
   1   2   7  991.61  199.70
  -1  -2   7 1240.36  138.81
   1  -2  -7 1009.57  132.98
  -1   2  -7  959.53  123.59
   1   2   7 1142.24  126.18
  -1   2  -7  962.76  132.91
  -1  -2   7 1127.07  141.17
  -1  -2  -7  912.86  117.77
   1   2  -7 1068.21  112.57
  -1   2   7 1041.56  135.20
   1   2  -7 1039.52  102.27
   1  -2   7 1050.28  142.71
  -1   2   7 1060.08  127.71
  -1  -2  -7 1025.07  136.54
  -1  -2  -7 1062.11  132.34
   1   2  -7  855.49   96.62
  -1   2   7 1011.99  130.28
   1   2  -7 1033.50  139.71
   1   2  -7 1041.83  138.87
  -1  -2  -7 1058.42  179.75
   1   2  -7 1125.28  113.07
   1  -2   7  910.88  139.72
  -1   2  -8  257.99   91.74
  -1   2  -8  216.61   81.55
  -1   2  -8  170.34   73.77
  -1   2  -8  217.51  115.14
   1   2   8  140.78   87.44
  -1   2  -8  167.75   82.37
   1  -2  -8  167.65   86.38
  -1   2  -8  106.10   72.62
   1  -2  -8  114.85   85.98
  -1  -2  -8  152.04   86.15
   1   2  -8  302.71   91.11
  -1  -2  -8  149.74   77.03
  -1   2   8  -27.86   91.31
  -1  -2  -8  158.13  130.29
  -1  -2  -8  175.26   78.37
   1   2  -8  247.64   89.86
   1  -2  -9 2230.64  244.36
  -1   2  -9 2432.56  233.65
   1  -2  -9 2305.45  234.17
   1   2   9 2210.59  245.69
  -1   2  -9 2302.83  253.05
  -1   2   9 2404.54  254.52
  -1  -2  -9 2020.93  336.24
  -1  -2  -9 2529.96  237.40
   1   2  -9 2454.15  259.61
   1  -2   9 2328.01  264.28
   1   2  -9 2391.66  235.92
  -1  -2  -9 2301.89  242.21
   1  -2 -10 1326.24  198.47
  -1  -2  10 1224.10  232.85
   1   2  10 1234.61  230.64
   1  -2 -10 1219.84  209.71
  -1   2 -10 1255.90  200.12
   1   2 -10 1166.84  204.14
   1  -2  10 1365.11  234.11
  -1   2  10 1179.71  219.82
  -1  -2 -10 1326.04  210.40
  -1  -2 -10 1264.73  200.11
   1   2  11   -0.46  161.94
  -1  -2  11  525.58  161.72
   1  -2 -11  460.05  155.77
   1  -2 -11  300.17  137.46
  -1   2 -11  450.24  144.17
   1   2 -11  427.93  141.21
  -1  -2 -11  294.01  141.81
   1  -2  11  408.71  164.84
  -1  -2 -11  512.68  216.50
  -1   2  11   -1.28  153.41
   1   2  12  382.51  155.67
  -1  -2  12  775.75  168.98
   1  -2 -12    8.18  147.50
  -1   2 -12    3.63  148.97
   1  -2  12  856.14  164.46
  -1  -2 -12  712.05  156.95
  -1   2  12  465.62  160.62
  -1  -2 -12    1.22  146.06
   1   2 -12    0.90  148.93
  -1   2 -13    1.78   59.03
   1  -2 -13   -0.49   54.55
  -1  -2  13  -36.92   61.13
   1   2  13  -25.42   63.67
   1  -2 -13   19.44   58.99
   1  -2  13    6.42   61.12
   1   2 -13   -0.87   54.59
  -1   2  13   49.85   57.23
  -1  -2 -13  -54.74   56.62
  -1  -2 -13  -93.24   88.00
   1  -2 -14    0.08  111.60
  -1   2 -14    0.36   70.25
  -1  -2  14    2.09   69.79
   1   2 -14   -0.73   64.43
  -1  -2 -14   65.63   45.02
  -1  -2 -14  229.96   70.61
   1  -2  14    2.04  110.10
   1   3   0   36.53   13.98
  -1   3   0   38.26   27.30
   1   3   0   63.02   27.31
   1   3   0   69.80   29.17
  -1  -3   0   29.55   38.92
   1  -3   0   40.35   27.00
   1   3   0   80.72   26.50
   1  -3   0   41.80   11.31
  -1   3   0  120.13   31.29
  -1  -3   0   51.92   28.30
   1  -3   0   51.63   27.70
   1   3   0   66.58   25.71
  -1  -3   0   56.80   19.73
  -1   3   0   43.62   18.28
  -1   3   0   67.21   27.54
   1  -3   0   53.57   28.11
  -1  -3   123436.04  709.18
   1   3   123218.81  753.76
   1  -3  -122637.11  694.14
  -1   3  -122658.48  730.03
  -1  -3   123746.51  756.41
   1   3   123217.76  745.91
   1  -3  -123468.67  594.37
  -1  -3   123644.73  767.41
  -1   3  -123876.98  780.23
   1  -3  -123747.10  723.97
   1  -3  -123776.62  761.81
   1   3   123181.93  724.19
   1   3   123219.28  678.47
   1  -3  -123700.19  749.30
   1  -3  -122889.20  696.05
  -1   3  -123528.89  643.72
   1   3   123155.46  683.45
  -1  -3  -122974.04  691.87
  -1   3   123144.67  740.70
  -1  -3  -123567.34  754.04
   1  -3   123021.47  753.35
  -1  -3  -123972.18  701.19
  -1   3   123617.35  743.24
   1   3  -123969.66  727.54
   1   3  -123203.20  757.18
   1  -3   123321.04  665.85
  -1   3   122904.03  695.96
  -1  -3  -122974.67  678.70
   1   3  -123658.62  745.73
   1   3  -123143.68  753.33
   1   3  -123527.85  551.48
   1  -3   122613.11  737.54
   1  -3   124079.33  829.70
   1  -3   123204.55  764.23
   1  -3  -2 2969.89  126.88
  -1   3  -2 2964.15  114.33
   1   3   2 2866.12  106.45
   1  -3  -2 2942.21  131.32
   1  -3  -2 2909.82   97.84
   1  -3  -2 2959.83   98.38
  -1   3  -2 2847.82  128.39
   1   3   2 2982.81  126.14
   1   3   2 3049.32  134.75
  -1  -3   2 4268.43  203.72
  -1   3  -2 3027.08  188.53
   1   3   2 2957.02  125.66
  -1  -3   2 3011.17  143.63
   1  -3  -2 3023.26  135.31
  -1   3  -2 2881.88   81.97
  -1  -3   2 2856.58  124.77
  -1  -3   2 3054.44  129.55
  -1  -3  -2 3051.69  117.91
   1   3  -2 2989.53  124.42
   1  -3   2 2859.08  137.55
   1   3  -2 3045.79  140.68
   1  -3   2 3016.60  144.99
  -1  -3  -2 2931.64   95.92
  -1  -3  -2 3191.53  135.74
   1   3  -2 2908.65  127.75
   1  -3   2 2942.51  143.77
   1   3  -2 3001.27  140.02
  -1  -3  -2 2910.95  123.66
  -1   3   2 2889.47  125.10
  -1   3   2 2886.89   80.08
   1  -3   2 2978.88  143.62
  -1  -3  -2 3096.66  102.10
   1  -3   2 2895.35  136.93
  -1   3   2 2957.46  125.18
  -1  -3  -2 3028.67  132.37
  -1   3   2 2947.80  177.96
  -1   3  -330149.27  875.10
   1   3   330353.23 1033.73
   1   3   330441.70 1002.63
   1  -3  -330472.71 1028.95
  -1   3  -329940.08 1031.52
   1  -3  -329993.53  857.49
  -1   3  -330627.41 1043.95
  -1   3  -331207.74 1103.52
   1  -3  -330088.21  855.64
   1  -3  -329798.63 1035.89
  -1  -3   330252.27 1023.80
   1   3   330995.87 1065.01
  -1  -3   331129.72 1182.77
  -1   3  -329555.38  864.63
  -1  -3   330093.71 1040.59
   1   3   330110.36 1042.20
   1  -3  -330187.37 1051.65
  -1   3   330832.20 1063.12
   1  -3   329957.97 1042.39
  -1  -3  -331427.65 1068.80
  -1  -3  -330328.76 1050.50
   1   3  -329845.93 1056.25
  -1  -3  -330285.85 1043.71
  -1   3   330476.83  960.57
  -1  -3  -330529.89  865.66
  -1   3   330142.44 1010.09
   1   3  -329978.77 1036.63
   1   3  -329554.51  990.34
   1  -3   329503.97 1034.72
   1  -3   330029.34 1018.52
   1  -3   330506.42 1094.18
  -1   3   329640.91 1033.72
  -1  -3  -330591.42  871.51
   1   3   4 1947.71  149.35
   1  -3  -4 1943.02  127.63
  -1   3  -4 1851.32   73.22
  -1   3  -4 1945.36  129.54
   1  -3  -4 1993.87  106.98
  -1  -3   4 1867.38  137.78
  -1  -3   4 2000.05  151.89
  -1   3  -4 1940.51  126.03
  -1   3  -4 1919.07  116.32
   1   3   4 1934.82  128.63
   1   3   4 1990.91  122.26
  -1  -3   4 1740.32  127.82
   1   3   4 1916.00  124.26
  -1   3  -4 2074.28   77.93
   1  -3  -4 1896.22  127.88
  -1   3   4 1936.37  107.45
  -1   3   4 1938.04  131.74
   1  -3   4 1953.26  123.08
  -1   3   4 1884.25   95.61
   1   3  -4 2043.52  133.36
  -1  -3  -4 1964.75  123.96
  -1  -3  -4 1850.80  117.99
   1   3  -4 1862.79   48.19
  -1   3   4 2271.98  135.02
   1   3  -4 1944.09  128.67
   1   3  -4 1980.46  108.20
   1  -3   4 1920.92  123.46
  -1  -3  -4 1867.55  129.56
   1  -3   4 1962.10  125.94
   1  -3   4 1985.54  133.99
   1  -3  -5 6350.99  286.48
  -1  -3   5 6107.00  294.11
   1   3   5 6124.23  288.46
  -1  -3   5 6276.42  271.07
  -1   3  -5 6169.38  280.96
  -1   3  -5 6315.52  212.35
   1  -3  -5 6239.60  254.86
   1  -3  -5 6030.45  279.53
   1   3   5 6022.75  265.54
  -1  -3   5 6223.92  257.53
  -1   3  -5 6081.79  288.30
  -1   3  -5 6077.95  266.31
   1   3   5 6205.62  278.25
  -1   3  -5 5947.74  204.28
   1   3   5 6209.71  278.77
  -1  -3   5 6243.56  306.87
   1   3  -5 6184.03  197.43
  -1  -3  -5 6468.81  283.66
   1   3  -5 6267.16  300.65
   1   3  -5 5993.41  286.56
   1  -3   5 6267.51  286.51
   1   3  -5 5921.28  173.23
  -1   3   5 6012.29  250.97
  -1  -3  -5 6242.03  275.22
   1  -3   5 6432.58  306.04
   1  -3   5 6275.26  355.96
  -1   3   5 6496.86  292.90
   1   3  -5 6295.01  293.09
  -1   3   5 6204.90  254.71
  -1   3   5 6142.71  281.49
  -1  -3  -5 6076.58  285.36
  -1   3  -6 2680.59  171.83
  -1   3  -6 2448.79  131.26
  -1   3  -6 2539.04  177.00
   1   3   6 2681.07  198.78
   1  -3  -6 2639.48  185.17
   1  -3  -6 2542.57  182.62
  -1   3  -6 2784.33  194.90
   1   3   6 2553.65  172.53
   1   3   6 2672.15  177.90
  -1   3  -6 2708.42  191.51
  -1  -3   6 2608.59  193.79
   1  -3  -6 2654.66  161.46
  -1  -3   6 2727.69  203.94
  -1  -3   6 2720.29  166.84
   1   3   6 2564.51  171.55
   1   3  -6 2592.99  191.42
  -1  -3  -6 2702.62  192.17
  -1  -3  -6 2648.27  172.61
   1  -3   6 2657.21  175.56
   1  -3   6 2644.91  165.79
   1  -3   6 2784.75  203.64
  -1   3   6 2531.54  262.47
   1  -3   6 2733.65  191.27
  -1   3   6 2741.47  184.81
  -1   3   6 2368.91  167.31
   1   3  -6 2732.31  161.82
  -1  -3  -6 2749.27  184.20
   1   3  -6 2784.69  198.60
  -1   3   6 2435.67  157.57
   1   3   7 2109.27  185.82
   1  -3  -7 1815.26  181.19
   1  -3  -7 1927.17  171.23
   1   3   7 1955.31  183.21
   1  -3  -7 2026.96  176.10
  -1  -3   7 2066.61  194.11
  -1   3  -7 1970.81  188.45
  -1  -3   7 2021.16  202.52
   1  -3  -7 1838.06  176.72
  -1   3  -7 2022.32  178.11
  -1   3  -7 2091.31  172.48
   1   3   7 1868.32  195.33
  -1  -3   7 1976.01  170.79
  -1   3  -7 1968.20  181.64
  -1   3   7 2071.46  189.85
   1  -3   7 2071.13  199.26
   1  -3   7 2138.58  196.18
  -1   3   7 2024.35  187.24
  -1   3   7 1856.46  169.84
  -1  -3  -7 1877.53  264.63
   1   3  -7 2122.06  178.35
  -1  -3  -7 1862.42  179.20
  -1  -3  -7 1954.23  173.02
  -1  -3  -7 1984.42  180.83
   1   3  -7 1809.68  187.38
   1   3  -7 2130.05  229.59
   1   3  -7 1870.83  183.74
  -1   3  -8  138.42   82.64
   1  -3  -8   78.31   75.49
   1  -3  -8   71.57   80.36
  -1   3  -8   65.04   69.90
   1   3   8   -0.82   80.21
  -1   3  -8  110.98   72.57
  -1   3  -8  102.82   74.97
  -1  -3  -8   46.36   72.13
   1   3  -8  134.50   83.48
  -1  -3  -8  123.74   75.00
  -1   3   8   -6.83   83.88
  -1  -3  -8  154.36   77.20
  -1  -3  -8  112.61   70.70
   1   3  -8  122.02   78.40
   1  -3  -9  593.44  224.21
   1   3   9   -0.09  158.66
  -1   3  -9  678.66  143.15
  -1   3  -9  598.41  158.02
  -1   3  -9 1010.73  154.22
   1  -3  -9  609.18  144.55
  -1  -3  -9  857.80  148.27
  -1   3   9    0.48  164.52
   1   3  -9  711.30  150.56
  -1  -3  -9  345.32  147.89
   1   3  -9  963.13  160.92
  -1  -3  -9  519.42  217.45
   1   3  10   -3.67  214.75
   1  -3 -10 1290.63  215.04
   1  -3 -10 1343.94  203.73
  -1   3 -10 1188.37  195.98
  -1  -3 -10 1294.18  203.73
   1   3 -10 1345.42  200.73
   1  -3  10 1264.96  225.98
  -1   3  10   -1.49  228.44
  -1  -3 -10 1338.35  204.03
   1   3 -10 1434.73  213.57
   1   3  11   -1.08  132.26
  -1  -3  11  124.55  124.99
   1  -3 -11   61.16  109.18
  -1   3 -11  206.91  106.66
   1  -3 -11  280.89  115.85
   1   3 -11  172.14  112.10
  -1  -3 -11  119.35  110.96
  -1  -3 -11  127.63  119.90
   1  -3  11   83.81  126.36
  -1   3 -12    0.92   90.39
  -1  -3  12   -6.40  102.14
   1  -3 -12  176.58  149.87
   1   3  12   96.64   98.00
   1  -3 -12   -0.52   89.87
  -1  -3 -12   83.85   87.52
  -1  -3 -12  141.13   93.85
   1   3 -12   -5.74   93.63
   1  -3  12   92.40  149.43
   1  -3 -13  147.20  105.66
   1  -3 -13   -1.33  106.36
  -1  -3  13  326.56  110.15
  -1   3 -13    1.58  161.34
  -1  -3 -13  103.21  102.87
   1   3 -13    1.94  153.79
   1  -3  13  222.59  107.20
  -1  -3 -13  352.86  165.30
   1  -3 -14   -1.39   64.04
   1  -3 -14   52.31   41.43
  -1   3 -14   -0.53   62.92
  -1  -3  14    1.76   63.52
  -1  -3 -14   99.43   53.05
   1  -3  14   -1.72   65.64
   1   3 -14    1.75   57.72
  -1  -3 -14  125.54   57.67
   1   4   011536.58  398.61
   1   4   011802.52  419.53
   1  -4   011438.93  309.83
  -1  -4   011939.17  367.17
  -1   4   011756.30  432.09
   1   4   012049.97  335.39
  -1   4   011683.35  475.49
   1   4   011558.03  418.51
  -1  -4   011462.06  397.85
   1  -4   011635.92  404.03
  -1   4   011436.51  345.86
  -1  -4   012139.89  426.55
   1  -4   011862.20  425.44
   1  -4   011652.42  415.61
  -1   4   011780.85  416.72
   1  -4  -111804.75  381.67
   1   4   111583.24  402.19
  -1   4  -111557.19  500.04
  -1   4  -111151.64  407.15
   1   4   111551.82  421.51
   1  -4  -111608.99  413.25
  -1  -4   111406.64  368.30
  -1  -4   111459.36  423.87
   1  -4  -112143.46  316.05
  -1   4  -111549.49  413.22
  -1  -4   111956.27  423.64
   1  -4  -111156.80  383.20
  -1   4  -111401.61  346.06
   1   4   111681.18  418.83
  -1  -4   111534.99  415.76
   1   4   111693.92  362.92
   1   4  -111942.59  288.99
   1  -4   111198.15  408.58
  -1   4   111609.57  419.05
   1   4  -111859.93  415.45
  -1  -4  -111542.19  418.36
   1   4  -111772.81  379.98
  -1   4   111483.77  431.11
  -1   4   111608.52  415.46
  -1  -4  -112031.62  368.61
   1   4  -111384.83  418.37
   1  -4   111486.11  339.12
  -1  -4  -111578.60  383.35
   1  -4   111220.31  418.67
  -1   4   111514.18  412.19
   1   4   2 4349.49  184.98
   1  -4  -2 4290.91  197.66
  -1  -4   2 4227.48  188.22
   1   4   2 4092.08  147.60
   1   4   2 4482.87  183.81
  -1  -4   2 4184.05  196.56
  -1   4  -2 4266.86  206.22
   1  -4  -2 4174.72  177.34
  -1  -4   2 4289.73  174.83
  -1   4  -2 4196.82  160.40
   1   4   2 4222.21  191.58
  -1  -4   2 4347.14  210.98
   1  -4  -2 4110.40  152.42
  -1   4  -2 4141.42  189.29
   1  -4  -2 4075.51  153.32
  -1   4  -2 4145.19  119.73
   1  -4  -2 4353.35  188.25
   1  -4   2 4108.74  154.16
   1  -4   2 4460.45  210.25
   1   4  -2 4151.21  173.46
  -1   4   2 4372.60  180.21
   1  -4   2 3992.37  191.64
  -1  -4  -2 4303.56  194.47
   1   4  -2 4092.76  194.63
  -1   4   2 4387.60  195.15
  -1  -4  -2 4450.17  190.04
  -1   4   2 4095.84  181.22
   1  -4   2 4084.20  203.46
  -1  -4  -2 4135.42  166.59
  -1  -4  -2 4239.33  160.78
   1   4  -2 4447.79  189.36
  -1  -4  -2 4396.32  162.42
   1  -4  -3 1881.04   81.95
   1  -4  -3 1902.02  119.28
   1   4   3 1894.13   99.01
   1   4   3 1889.60  121.25
   1  -4  -3 1761.72  104.05
   1  -4  -3 1922.35  127.36
   1   4   3 1937.01  120.66
   1  -4  -3 1969.30  134.23
   1   4   3 1957.97  118.48
  -1   4  -3 1870.84  137.03
  -1   4  -3 1938.29  112.77
  -1   4  -3 1810.33   63.10
  -1   4  -3 1925.49   69.18
  -1   4  -3 1780.75  121.61
  -1  -4   3 2037.22  140.24
  -1  -4   3 1905.46  116.98
  -1  -4   3 1844.37  162.97
   1   4  -3 1895.63  118.48
  -1  -4  -3 1866.45   82.29
   1  -4   3 2878.84  156.65
   1   4  -3 1740.32  158.84
  -1  -4  -3 1965.57  126.30
   1  -4   3 1908.18  130.26
   1  -4   3 1839.91  192.75
  -1   4   3 1796.71   77.41
  -1  -4  -3 1887.60   77.55
  -1   4   3 1908.60  117.33
  -1  -4  -3 1968.55  165.60
   1   4  -3 2095.09  139.98
  -1  -4  -3 1901.64  125.29
  -1   4   3 1909.93  128.05
  -1   4   3 2149.69  128.88
   1  -4   3 1930.23  111.52
  -1   4  -4 2016.02   78.73
   1  -4  -4 2067.54  147.55
   1   4   4 2299.24  142.55
  -1   4  -4 2211.25  152.05
   1   4   4 2148.01  169.09
  -1   4  -4 2350.87  143.68
  -1  -4   4 2348.29  160.30
  -1  -4   4 2213.78  142.80
  -1  -4   4 2039.78  160.30
   1  -4  -4 2019.95   69.50
  -1  -4   4 2194.75  135.13
   1  -4  -4 2220.91  138.04
   1   4   4 2110.53  147.44
  -1   4  -4 2119.14   78.34
   1  -4  -4 2099.12  146.98
   1   4   4 2209.23  143.42
   1  -4  -4 2006.77   86.90
  -1   4  -4 2262.75  140.49
   1  -4   4 2106.01  135.41
   1   4  -4 2268.44  148.69
  -1   4   4 2022.05  105.08
  -1  -4  -4 1956.35   65.38
   1  -4   4 2097.14  208.99
  -1  -4  -4 2159.68  200.79
  -1   4   4 2020.53  128.77
  -1  -4  -4 2238.42  146.75
   1  -4   4 2225.32  163.30
  -1  -4  -4 2113.24  141.33
  -1  -4  -4 1797.39  112.78
  -1   4   4 2164.29  149.42
   1   4  -4 2175.28  131.02
   1   4  -4 2288.08  151.70
  -1   4   4 2330.06  146.89
  -1   4  -5 2827.78  188.82
  -1  -4   5 2648.76  198.75
   1  -4  -5 2648.25  185.01
   1  -4  -5 2687.17  184.86
  -1   4  -5 2683.97  235.68
  -1   4  -5 2575.53  184.15
   1   4   5 2570.68  163.04
   1  -4  -5 2607.95  162.01
  -1  -4   5 2582.19  166.17
   1   4   5 2655.01  174.75
   1   4   5 2582.18  182.85
  -1  -4   5 2644.32  181.26
   1   4   5 2703.02  186.16
  -1   4   5 2615.68  165.66
   1   4  -5 2859.67  189.66
   1   4  -5 2606.69  160.06
  -1   4   5 2439.64  151.64
  -1   4   5 2709.37  193.37
   1  -4   5 2644.48  194.84
  -1  -4  -5 2731.88  178.90
   1  -4   5 2631.46  182.66
  -1  -4  -5 2581.86  250.41
  -1  -4  -5 2651.52  175.43
  -1   4   5 2502.12  179.81
   1  -4   5 2723.73  246.36
   1   4  -5 2551.62  183.96
  -1  -4   6  175.65   86.77
   1   4   6  202.13   81.16
  -1  -4   6  204.18   76.44
   1   4   6  116.01   65.08
   1  -4  -6  142.69   75.86
  -1  -4   6  211.58   68.50
   1   4   6  170.48   71.93
   1   4   6  -12.95   65.61
   1  -4  -6  181.27   64.51
  -1   4  -6  213.13   77.00
   1  -4  -6  169.58   78.53
  -1   4  -6  190.70   76.35
  -1   4  -6  181.16  103.84
   1   4  -6  162.03   62.62
  -1  -4  -6  228.46   76.28
   1  -4   6  200.32   84.15
  -1   4   6  117.50   61.89
   1  -4   6  169.56   71.88
  -1   4   6  249.66  118.38
   1   4  -6  212.51   77.17
   1   4  -6  249.70   80.11
  -1  -4  -6  133.60   73.23
  -1   4   6  123.15   61.05
  -1   4   6  200.47   76.98
   1  -4   6  217.59  114.18
  -1  -4  -6  135.29   67.60
  -1   4  -7 1080.04  220.61
   1  -4  -7  972.90  143.56
  -1   4  -7 1039.16  140.01
   1  -4  -7  967.54  150.96
  -1  -4   7  858.18  138.28
  -1   4  -7 1029.54  146.56
   1  -4  -7 1006.31  147.39
   1  -4  -7  987.19  142.71
   1   4   7  763.58  135.42
  -1  -4   7 1067.66  146.42
  -1  -4  -7  925.15  141.17
   1   4  -7 1046.31  133.90
   1  -4   7  934.91  146.36
   1   4  -7 1178.20  152.63
  -1  -4  -7  981.17  145.97
  -1  -4  -7 1050.94  148.28
  -1  -4  -7  882.81  142.95
   1   4  -7  922.05  149.80
   1  -4  -8  395.63  187.20
   1   4   8   -7.94  130.51
  -1   4  -8  347.04  119.68
  -1   4  -8  556.44  123.88
   1  -4  -8  340.62  117.81
  -1   4  -8  421.89  119.43
  -1  -4  -8  472.78  122.45
   1   4  -8  495.16  123.53
  -1  -4  -8  290.45  114.36
  -1  -4  -8  224.41  117.01
   1   4  -8  658.42  121.57
   1  -4  -9  159.61  111.25
  -1   4  -9  248.79  114.75
   1  -4  -9  243.90  118.60
  -1   4  -9  116.62  186.80
   1   4   9    0.26  126.47
  -1   4  -9  394.45  121.21
  -1  -4  -9  202.74  120.19
   1   4  -9  313.13  122.26
   1   4  -9  186.80  183.75
  -1  -4  -9  298.79  118.28
  -1  -4  -9  151.05  112.53
   1  -4 -10 1471.92  243.05
   1  -4 -10 1542.98  232.12
  -1   4 -10 1726.14  229.51
  -1  -4 -10 1434.92  239.73
   1   4 -10 1584.42  239.62
   1   4 -10 1713.51  258.14
   1  -4  10 1783.47  269.64
   1  -4 -11   -3.58   47.57
  -1  -4  11   60.54   54.82
  -1   4 -11   -1.44   47.53
   1  -4 -11   -4.08   46.68
  -1  -4 -11  -77.37   47.73
   1  -4  11   67.92   54.56
  -1  -4 -11  -19.05   46.74
   1   4 -11    3.18   49.80
   1  -4 -12  109.77  110.20
  -1  -4  12  294.51  112.20
  -1   4 -12   -1.35   94.51
   1  -4 -12   -3.07  103.44
   1   4 -12   -0.58  102.34
  -1  -4 -12  233.69  109.61
  -1  -4 -12   68.53  101.18
   1  -4  12  250.55  171.11
   1  -4 -13   -7.88  177.14
   1  -4 -13  -12.11  172.22
  -1  -4  13 1167.64  167.99
   1  -4  13 1123.98  167.10
  -1  -4 -13  850.30  177.45
  -1  -4 -13 1194.21  177.90
   1   4 -13 1085.74  159.49
  -1  -4  14   -0.84   64.92
  -1   4 -14   -0.07   64.33
   1  -4 -14   86.55   50.23
   1  -4 -14    0.93   64.39
   1   4 -14    0.67   61.78
  -1  -4 -14  250.67   57.59
   1  -4  14   46.25  100.96
  -1   5   0  769.14   91.41
  -1   5   0  874.00  104.22
  -1   5   0  895.57   92.41
   1   5   0  907.44   94.13
  -1  -5   0  888.04   70.88
  -1  -5   0  837.83   96.21
   1  -5   0  897.07   74.01
   1   5   0  825.88   87.77
  -1  -5   0  837.65   89.13
   1   5   0  868.84   52.23
   1   5   0  953.73   99.71
  -1   5   0  873.31   62.98
   1  -5   0  801.72  101.05
   1   5   1 9369.30  389.30
   1   5   1 9690.54  336.60
  -1   5  -1 9109.03  373.87
   1  -5  -1 9669.33  462.27
  -1  -5   1 8801.71  368.48
  -1  -5   1 9619.93  385.34
  -1   5  -1 8608.52  360.90
  -1   5  -1 9021.45  387.38
   1   5   1 9233.48  365.17
   1   5   1 8802.87  364.72
   1  -5  -1 8979.07  320.46
  -1  -5   1 9540.76  335.85
  -1   5  -1 8769.85  278.37
   1  -5  -1 9115.57  269.30
  -1  -5  -1 9509.86  327.42
  -1   5   1 9271.79  397.28
  -1   5   1 9027.04  437.35
  -1   5   1 9221.53  330.73
   1   5  -1 8755.14  318.02
   1   5  -1 9320.37  389.55
  -1  -5  -1 9628.75  326.19
   1  -5   1 9614.60  464.97
  -1  -5  -1 9364.24  366.33
   1   5  -1 9318.55  374.08
   1   5  -1 9700.00  276.02
   1   5  -1 9030.91  364.78
  -1  -5  -1 9415.47  355.04
  -1   5   1 8894.21  359.49
  -1  -5  -1 9366.74  386.83
   1  -5   1 9221.74  387.07
   1  -5   1 9210.59  294.78
   1  -5  -2  121.25   42.61
   1   5   2  168.48   44.04
   1  -5  -2  173.87   54.71
  -1   5  -2  159.78   39.49
  -1  -5   2  169.06   58.99
   1   5   2  183.61   54.30
  -1   5  -2  165.02   55.79
  -1  -5   2  142.98   59.68
  -1   5  -2   92.97   62.32
   1   5   2  103.46   58.86
  -1   5  -2  104.83   23.56
   1  -5  -2  116.96   47.21
   1   5   2  156.94   51.43
  -1  -5   2  145.20   55.45
  -1  -5   2   89.22   41.41
   1  -5  -2  153.31   41.96
  -1   5   2  137.10   52.66
   1   5  -2  115.11   43.44
  -1   5   2  164.43   54.59
   1  -5   2   -5.32   60.54
   1   5  -2  178.66   89.27
   1   5  -2  190.08   53.77
   1  -5   2  169.24   61.23
   1  -5   2  143.28   55.72
   1  -5   2  225.27   39.66
  -1   5   2  182.95   47.35
  -1  -5  -2  147.35   39.21
  -1  -5  -2  161.77   43.37
  -1   5   2  139.17   60.62
  -1  -5  -2  154.40   87.42
  -1  -5   3  956.54  121.75
   1  -5  -3 1023.78   77.05
  -1   5  -3  767.35   54.39
  -1   5  -3 1015.40  106.04
  -1  -5   3  924.87  102.68
  -1  -5   3  926.84   92.09
   1   5   3  760.79   73.37
   1   5   3  990.20  101.16
  -1  -5   3 1087.24  117.32
  -1   5  -3 1055.90   91.87
   1   5   3 1031.31  106.28
   1  -5  -3  994.12  100.81
   1   5   3  961.86   98.16
  -1   5  -3  986.57  115.43
   1  -5  -3  875.45  106.56
   1  -5  -3  953.95  100.07
  -1  -5  -3  960.94   75.00
   1   5  -3 1074.91  142.38
   1   5  -3  998.52  101.49
   1   5  -3  919.14  113.47
  -1  -5  -3  880.46   97.50
   1  -5   3  877.26   82.50
   1  -5   3 1026.15  123.22
   1  -5   3  934.49  109.19
  -1  -5  -3  998.58  107.90
  -1  -5  -3  938.88   67.84
  -1   5   3  938.16   98.90
  -1   5   3 1109.30  106.07
  -1  -5  -3  986.82  102.81
  -1   5   3  930.47  109.41
  -1  -5   4 6622.87  315.01
  -1   5  -4 6986.06  342.75
  -1   5  -4 6752.95  318.83
  -1   5  -4 6922.68  315.12
  -1  -5   4 6785.55  349.11
  -1  -5   4 6893.94  326.09
   1  -5  -4 6935.41  397.69
   1   5   4 6795.25  327.58
  -1  -5   4 6717.96  456.80
   1  -5  -4 6789.60  331.05
   1  -5  -4 6540.58  329.17
   1   5   4 6780.87  330.57
   1   5   4 6761.11  367.55
   1   5   4 6872.84  326.92
   1  -5   4 6683.13  335.71
  -1  -5  -4 6881.46  327.48
   1   5  -4 6543.04  308.31
  -1  -5  -4 6943.20  320.79
   1  -5   4 6552.18  297.40
   1  -5   4 6926.43  355.85
  -1  -5  -4 6823.13  328.86
  -1   5   4 6644.07  321.52
   1   5  -4 6945.14  325.12
   1   5  -4 6587.94  340.31
  -1   5   4 6554.44  315.34
  -1   5   4 6388.29  418.38
   1   5   5 1148.66  134.76
   1  -5  -5 1152.57  141.67
   1   5   5  884.80  120.29
   1   5   5 1158.47  143.24
  -1  -5   5 1354.86  160.86
  -1   5  -5 1312.82  139.77
  -1   5  -5 1256.35  154.69
  -1   5  -5 1134.07  138.69
  -1  -5   5 1345.19  137.64
   1   5   5 1267.02  137.43
   1  -5  -5 1259.43  130.44
  -1  -5   5 1315.33  136.86
   1  -5  -5 1193.05  211.23
  -1   5   5 1089.51  123.19
   1   5  -5 1186.86  127.12
  -1   5   5 1264.42  138.68
   1  -5   5 1245.03  229.10
  -1   5   5 1324.13  145.62
   1  -5   5 1211.52  151.07
   1   5  -5 1248.54  144.96
   1   5  -5 1362.58  153.10
  -1  -5  -5 1278.22  142.48
  -1  -5  -5 1204.53  140.21
  -1  -5  -5 1335.36  145.28
   1  -5   5 1215.64  132.26
   1   5   6   -1.72   87.11
  -1  -5   6  409.40   96.07
  -1   5  -6  306.60   94.62
   1   5   6  311.93   99.87
   1   5   6  204.37   91.30
   1  -5  -6  332.70   98.26
  -1  -5   6  341.12  149.36
  -1   5  -6  340.87   99.17
   1  -5  -6  388.75  159.11
   1  -5  -6  416.59   95.54
  -1   5  -6  429.02   99.88
  -1  -5  -6  307.50   97.51
  -1  -5  -6  369.25  100.45
   1  -5   6  442.62   98.55
   1   5  -6  401.70   98.43
  -1  -5  -6  203.55   96.58
  -1   5   6  292.87   90.28
   1   5  -6  400.89  103.53
   1  -5   6  428.88  149.62
   1   5  -6  439.29   92.61
   1  -5  -7  453.28  140.47
  -1  -5   7  663.95  150.43
  -1   5  -7  724.35  143.17
   1  -5  -7  683.82  148.95
  -1   5  -7  687.43  141.30
   1  -5  -7  520.56  136.98
  -1  -5   7  686.57  143.80
  -1  -5  -7  589.56  139.36
   1   5  -7  864.92  148.75
  -1   5   7  402.00  127.76
  -1  -5  -7  792.55  139.25
   1   5  -7  690.45  141.76
   1  -5   7  841.32  145.50
   1  -5  -8  440.81  137.31
  -1   5  -8  627.72  143.97
  -1   5  -8  571.91  145.91
  -1   5  -8  581.67  141.30
   1  -5  -8  645.14  144.16
  -1  -5  -8  433.24  140.06
  -1  -5  -8   72.10  207.37
   1   5  -8  444.71  145.12
   1   5  -8  570.49  140.97
  -1  -5  -8  361.93  138.30
   1  -5  -9  542.44  260.00
   1  -5  -9  862.27  185.38
  -1   5  -9  815.57  193.65
  -1   5  -9  826.42  175.55
  -1   5  -9  980.50  184.14
   1   5  -9  847.34  183.87
  -1  -5  -9  522.79  179.59
   1   5  -9 1104.38  183.33
  -1  -5  -9  436.50  186.23
   1  -5 -10 1282.17  221.33
   1  -5 -10  731.16  209.11
  -1   5 -10 1201.39  215.64
   1   5 -10 1338.81  212.88
  -1  -5 -10  698.74  212.77
  -1  -5 -10 1211.92  219.58
   1   5 -10 1370.27  228.41
   1  -5  10 1180.34  237.49
  -1   5 -11   -0.97  176.89
   1  -5 -11 1010.07  174.94
  -1  -5  11 1172.41  197.55
   1  -5 -11   -4.54  183.50
  -1  -5 -11 1106.85  181.40
   1   5 -11   -6.16  182.93
  -1  -5 -11  510.99  173.69
   1  -5  11 1040.61  193.55
   1  -5 -12   -0.81   90.48
  -1   5 -12   -0.11   79.21
  -1  -5  12  158.64   96.79
   1  -5 -12  102.49   88.63
   1   5 -12   -1.78   79.75
   1  -5  12  157.31  149.72
  -1  -5 -12   90.01   94.07
   1  -5 -13    6.99   58.11
   1  -5 -13   -3.31   58.35
   1   5  13   50.47   57.10
  -1   5 -13   -0.88   48.66
  -1  -5  13   15.68   58.57
   1   5 -13    0.65   51.28
  -1  -5 -13   -2.15   50.76
   1  -5  13   53.95   55.13
   1  -6   0 4983.31  207.77
  -1   6   0 5450.99  300.53
  -1  -6   0 5805.35  248.84
  -1  -6   0 5869.69  298.01
   1   6   0 5684.58  224.67
   1  -6   0 5777.42  291.54
  -1   6   0 5552.57  285.56
   1   6   0 5378.50  296.02
   1   6   0 5360.70  274.68
   1   6   0 5535.12  282.65
  -1   6   0 5680.79  233.78
   1  -6   0 5725.72  293.37
  -1   6   0 5659.28  289.44
   1  -6  -1  510.20   67.66
  -1   6  -1  498.57   95.42
  -1  -6   1  549.77   93.65
   1  -6  -1  491.56   81.79
   1   6   1  486.90   97.11
   1   6   1  521.62   88.18
  -1  -6   1  508.88   72.12
   1   6   1  531.50   95.51
  -1   6  -1  579.54  101.14
   1   6   1  606.14   87.27
  -1   6  -1  407.88   53.47
   1  -6  -1  426.06   97.12
  -1   6  -1  521.92  138.45
  -1   6   1  463.94   87.64
   1  -6   1  483.70   60.13
   1   6  -1  469.41   88.98
   1  -6   1  507.13   95.16
   1   6  -1  455.64   89.72
   1   6  -1  445.59   68.85
  -1  -6  -1  596.97   93.07
  -1   6   1  547.84   70.97
  -1  -6  -1  457.05   66.74
  -1  -6  -1  502.75   62.31
  -1   6   1  535.96  101.84
   1   6  -1  546.54   99.91
  -1   6   1  516.10  130.03
   1   6   2  252.90   69.95
   1  -6  -2  177.08  111.99
   1   6   2  186.36   67.11
  -1   6  -2  184.33   72.53
   1   6   2  177.23   91.78
   1  -6  -2  265.08   87.11
  -1   6  -2  166.40   72.42
  -1   6  -2  196.33   53.78
   1  -6  -2  177.31   61.54
  -1  -6   2  286.61   73.35
  -1   6  -2  205.68   78.73
   1   6   2  147.47   78.45
  -1  -6   2  295.70   59.70
  -1  -6  -2  219.89   76.26
  -1  -6  -2  231.58   57.16
   1  -6   2  165.30   53.17
  -1   6   2  211.31   68.02
  -1   6   2  233.98   62.37
   1   6  -2  175.24   71.44
  -1  -6  -2  132.59   49.15
   1   6  -2  254.01   59.01
  -1   6   2  162.10   71.97
   1   6  -2  239.28   71.76
  -1   6   2  172.90   81.05
   1   6  -2  246.27   77.55
   1  -6   2  276.71   72.94
  -1   6  -3 1922.70  194.25
   1   6   3 1643.52  169.16
  -1  -6   3 1692.16  159.45
   1   6   3 1688.04  161.64
   1   6   3 1660.73  149.01
  -1   6  -3 1827.45  162.62
  -1  -6   3 1686.40  178.54
   1  -6  -3 1661.87  129.85
   1  -6  -3 1741.51  160.72
  -1  -6   3 1783.89  148.01
   1  -6  -3 1688.67  147.04
  -1   6  -3 1726.71  159.49
  -1   6  -3 1735.90  173.75
   1   6   3 1694.82  147.82
   1   6  -3 1748.25  157.34
  -1   6   3 1650.65  179.94
  -1  -6  -3 1786.64  169.98
   1  -6   3 1724.04  128.57
   1  -6   3 1822.63  166.48
   1   6  -3 1840.56  176.34
  -1   6   3 1806.39  159.77
   1   6  -3 1793.71  152.22
  -1  -6  -3 1767.41  144.12
  -1   6   3 1778.24  152.91
  -1  -6  -3 2040.80  203.05
  -1   6   3 1776.06  151.72
   1   6   4 1568.82  180.62
   1  -6  -4 1659.25  165.96
  -1   6  -4 1696.11  168.85
   1   6   4 1650.71  234.16
   1   6   4 1698.44  160.35
   1   6   4 1784.56  246.22
   1  -6  -4 1616.10  166.49
  -1   6  -4 1751.04  176.18
  -1  -6   4 1745.19  170.84
  -1   6  -4 1865.89  160.69
  -1  -6   4 1694.59  185.26
   1  -6  -4 1740.15  167.74
  -1  -6   4 1695.39  153.48
  -1   6   4 1563.59  154.48
   1   6  -4 1881.29  167.42
   1   6  -4 1622.48  159.81
   1   6  -4 1743.22  174.33
  -1  -6  -4 1917.89  164.81
   1  -6   4 1626.58  190.82
  -1   6   4 1668.98  168.19
   1  -6   4 1720.19  174.97
   1  -6   4 1600.22  149.10
  -1  -6  -4 1797.11  252.52
  -1   6   4 1784.75  170.14
  -1   6  -5 6184.24  378.06
  -1   6  -5 6921.12  393.88
  -1  -6   5 6320.67  468.35
   1  -6  -5 6407.93  358.72
  -1   6  -5 6524.58  373.98
   1  -6  -5 6369.01  372.08
   1   6   5 6173.20  370.51
  -1  -6   5 6643.48  361.88
   1   6   5 6541.71  383.12
   1  -6  -5 5903.34  357.63
   1   6   5 6638.94  377.12
  -1   6   5 5817.54  357.64
   1   6  -5 6521.06  383.93
   1   6  -5 6319.10  362.18
  -1  -6  -5 6287.51  370.24
   1  -6   5 6716.66  362.04
   1  -6   5 6421.98  381.56
   1   6  -5 6886.39  485.26
  -1  -6  -5 6462.03  366.31
  -1  -6  -5 6359.75  377.83
  -1   6  -6  122.48  127.36
  -1   6  -6  127.73   83.98
  -1  -6   6  110.38   83.75
   1  -6  -6  128.29   86.49
   1  -6  -6   83.38   78.35
   1  -6  -6   63.16   82.84
   1  -6   6  122.85   82.04
   1   6  -6  118.53   85.05
   1   6  -6   37.12   82.21
  -1  -6  -6  121.47   80.39
  -1  -6  -6   86.46   79.67
   1  -6  -7 1270.02  193.29
  -1  -6   7 1453.91  215.09
  -1   6  -7 1159.88  185.90
   1  -6  -7 1299.68  193.17
  -1   6  -7 1157.20  192.65
   1  -6  -7 1157.61  206.28
  -1  -6  -7 1117.39  198.12
   1  -6   7 1487.05  209.11
   1   6  -7 1159.49  194.73
  -1  -6  -7 1154.62  290.92
   1   6  -7 1333.22  199.27
  -1  -6  -7 1173.66  190.46
  -1   6  -8   71.83   83.92
  -1   6  -8    6.33   88.82
   1  -6  -8   59.69   86.87
  -1   6  -8  102.18   85.15
  -1  -6  -8   51.37   83.55
   1   6  -8   25.07   85.89
  -1  -6  -8   93.93   85.59
   1   6  -8   51.73   87.85
  -1  -6  -8   19.49  131.13
  -1   6  -9   52.12   79.89
   1  -6  -9  -38.30   70.08
  -1   6  -9   50.32   73.49
  -1   6  -9   26.57   70.72
   1  -6  -9    7.09   68.46
  -1  -6  -9   23.18   71.16
  -1  -6  -9   18.63   79.49
   1   6  -9   12.19   69.75
   1   6  -9   38.28   72.40
  -1  -6  -9  -27.23   69.04
   1  -6 -10   -0.37  141.63
   1  -6 -10  571.25  135.03
  -1   6 -10   -2.20  139.62
  -1  -6 -10    2.65  141.07
   1   6 -10  448.49  147.19
   1  -6  10  432.09  155.97
  -1  -6 -10  293.97  139.47
  -1  -6  11  303.26  125.51
  -1   6 -11   -2.48  112.78
   1  -6 -11   -1.53  120.69
   1  -6 -11  334.47  112.15
   1  -6  11  202.28  133.51
  -1  -6 -11  133.04  125.56
   1   6 -11   -1.53  111.06
  -1  -6 -11  217.81  113.43
  -1   6 -12    0.63   82.37
   1   6  12  106.76   93.30
   1  -6 -12   98.68   87.32
  -1  -6  12   99.74   96.73
  -1   6  12   82.45  100.51
  -1  -6 -12  116.06   88.96
   1   6 -12   -0.29   82.02
   1  -6  12  151.91   90.62
  -1   6 -13    2.31   48.53
   1   6  13   88.34   45.01
  -1  -6  13   14.49   51.47
   1  -6 -13   -6.79   71.72
   1  -6  13   39.22   57.43
  -1  -6 -13   -3.61   47.88
   1   6 -13    0.29   48.31
  -1   6  13   -6.96   56.91
   1   7   0  424.02  100.73
  -1  -7   0  364.02   98.84
   1  -7   0  320.10  149.27
   1   7   0  384.82   93.72
  -1   7   0  357.14  157.76
   1   7   0  303.65  107.95
  -1   7   0  329.95   96.96
  -1   7   0  351.43   97.13
  -1   7  -1 4107.31  289.37
  -1  -7   1 4780.58  348.16
   1  -7  -1 4482.93  274.76
  -1   7  -1 4735.37  287.51
   1   7   1 4452.71  276.80
   1   7   1 4132.84  236.14
   1   7   1 4644.65  275.12
   1   7   1 4333.92  290.47
  -1   7  -1 4269.25  270.72
  -1  -7   1 4195.28  361.47
   1  -7  -1 4784.60  319.51
   1  -7  -1 4354.17  282.96
  -1  -7  -1 4181.48  228.23
  -1  -7  -1 4384.26  286.11
  -1   7   1 4391.48  273.49
  -1   7   1 4277.79  273.27
   1   7  -1 4427.17  278.45
   1   7  -1 4396.87  287.33
   1   7  -1 4403.71  272.00
  -1   7   1 4281.29  294.35
   1  -7   1 4264.16  275.79
   1   7  -1 3510.47  248.70
  -1   7   1 4466.01  255.96
   1   7   2  678.19  105.20
  -1  -7   2  598.67  122.84
  -1   7  -2  719.13  126.99
   1   7   2  691.48  181.34
   1   7   2  506.63  117.62
  -1   7  -2  822.91  123.24
  -1  -7   2  598.05  111.12
  -1   7  -2  590.42  192.14
   1  -7  -2  662.44  126.02
   1  -7  -2  719.21  103.14
   1   7   2  619.93  132.77
  -1  -7  -2  855.98  120.34
   1   7  -2  656.90  123.94
  -1  -7  -2  653.49  126.11
   1  -7   2  697.39  125.09
   1   7  -2  712.55  126.14
  -1   7   2  569.53  100.83
  -1   7   2  652.48  137.11
  -1   7   2  495.47  121.45
   1   7  -2  610.74  119.74
  -1  -7  -2  724.55  110.92
  -1   7   2  651.95  120.06
   1   7  -2  611.75  107.14
  -1  -7  -2  687.73  150.57
  -1   7  -3 1424.89  185.98
   1  -7  -3 1486.93  176.31
   1  -7  -3 1489.53  167.83
   1  -7  -3 1426.54  148.89
  -1  -7   3 1610.62  168.26
   1   7   3 1317.12  165.23
  -1  -7   3 1358.29  165.75
   1   7   3 1489.22  184.33
   1  -7  -3 1356.52  226.01
   1   7   3 1487.47  152.47
  -1   7  -3 1245.49  157.41
  -1   7   3 1565.27  162.26
   1   7  -3 1636.65  188.23
  -1   7   3 1566.68  190.17
  -1  -7  -3 1516.92  155.28
  -1  -7  -3 1480.11  178.40
  -1   7   3 1582.60  170.89
   1   7  -3 1624.58  170.32
   1  -7   3 1401.37  176.34
   1  -7   3 1572.59  154.89
   1   7  -3 1472.00  161.40
   1   7   4 1052.20  182.39
  -1  -7   4 1184.75  166.18
  -1  -7   4 1144.59  151.89
   1  -7  -4 1135.07  161.34
  -1   7  -4 1090.59  159.50
   1  -7  -4 1079.31  149.32
  -1   7  -4 1215.63  171.98
  -1   7   4  755.33  179.38
  -1  -7  -4 1236.15  157.25
   1   7  -4 1112.55  175.84
  -1  -7  -4 1105.75  161.30
   1  -7   4 1006.87  149.48
   1   7  -4 1094.19  156.79
   1  -7   4 1069.05  166.21
   1  -7  -5  252.66  102.68
  -1   7  -5   -0.38  111.03
  -1   7  -5  220.27  114.36
   1  -7  -5  292.32  103.86
  -1  -7   5  372.29  164.65
   1   7   5  139.19  117.84
  -1   7   5  282.52  119.41
   1  -7   5  311.13  113.17
  -1  -7  -5  219.15  110.03
   1   7  -5  369.74  110.56
   1   7  -5  270.69  111.48
  -1  -7  -5  284.15  100.67
  -1   7  -6  950.42  166.84
  -1  -7   6  939.41  175.18
  -1   7  -6  852.21  166.15
   1  -7  -6 1027.19  170.47
   1  -7  -6  776.34  168.78
   1   7   6  559.89  189.27
  -1  -7  -6  577.58  169.88
   1   7  -6  904.27  170.43
  -1   7   6  641.10  186.49
   1   7  -6 1030.76  177.48
  -1  -7  -6  927.95  169.11
   1  -7   6  888.89  173.40
   1  -7  -7 9635.60  573.70
  -1  -7   710965.99  693.14
  -1   7  -7 9690.08  608.15
   1  -7  -7 8130.06  648.05
  -1   7  -7 9181.92  576.95
   1   7   7 8355.79  655.90
   1  -7   710576.86  651.97
   1   7  -7 9145.21  581.22
  -1  -7  -7 9984.28  665.75
  -1  -7  -7 9173.40  574.16
   1   7  -7 9463.87  584.56
  -1   7  -8  167.99  121.38
  -1   7  -8  270.50  113.94
   1   7   8   59.24  125.97
   1  -7  -8  128.65  115.51
   1   7  -8  184.10  118.63
   1  -7   8  158.40  123.71
  -1  -7  -8  224.69  115.89
   1   7  -8  173.95  117.82
  -1  -7  -8  101.33  116.35
  -1   7   8   46.44  126.30
  -1   7  -9 3103.52  389.62
  -1   7  -9 3282.50  338.79
   1  -7  -9 3391.29  343.03
  -1  -7  -9 1785.09  357.93
   1  -7   9 3330.20  387.54
  -1  -7  -9 3450.65  340.62
   1   7  -9 3122.17  329.44
   1   7  -9 3175.12  350.88
  -1   7 -10    1.93  160.61
   1   7  10   63.09  118.22
   1  -7 -10   14.39  100.04
  -1  -7  10  347.01  118.07
   1  -7  10  117.53  114.57
   1   7 -10    2.60  102.20
  -1  -7 -10    5.29  108.01
  -1   7  10  188.54  120.93
   1  -7 -11   -1.41   51.23
  -1   7 -11    4.86   50.22
   1   7  11   -1.60   58.61
  -1  -7  11   -4.75   62.25
  -1   7  11   29.90   62.15
   1  -7  11   20.36   60.36
  -1  -7 -11   -4.27   50.74
   1   7 -11    2.31   50.62
  -1   7 -12    0.95   47.89
   1  -7 -12   14.68   50.23
  -1  -7  12   29.20   94.38
   1   7  12   58.17   52.50
   1   7 -12    2.30   50.52
  -1  -7 -12  -13.18   51.10
   1  -7  12   -3.42   56.32
  -1   7  12   27.36   58.21
   1   8   0 2593.10  256.14
  -1   8   0 2627.50  257.97
  -1  -8   0 2875.33  248.93
   1  -8   0 2801.10  249.16
   1  -8  -1  712.38  150.10
   1   8   1  569.47  158.03
  -1  -8   1  759.84  140.72
  -1   8  -1  690.93  154.94
   1  -8   1  839.92  146.08
   1   8  -1  738.53  154.44
  -1   8   1  595.87  159.76
  -1  -8  -1  699.15  148.50
   1  -8  -2 1527.06  267.96
  -1   8  -2 1507.17  213.22
   1   8   2 1577.88  217.07
   1  -8  -2 1750.92  211.55
  -1  -8   2 1588.77  203.00
   1   8  -2 1643.22  207.38
  -1  -8  -2 1811.64  215.73
  -1   8   2 1541.57  258.52
  -1   8   2 1740.18  225.13
   1  -8   2 1771.01  297.61
  -1  -8   3 1525.81  205.03
   1  -8  -3 1711.64  219.83
   1  -8  -3 1640.82  206.98
   1   8   3 1684.91  230.64
  -1   8  -3 1677.91  216.95
  -1  -8  -3 1674.45  201.36
  -1  -8  -3 1459.74  214.94
   1   8  -3 1618.18  221.27
   1  -8   3 1544.98  210.93
  -1   8   3 1546.45  226.60
  -1   8  -4   -1.50  110.71
   1  -8  -4  194.75  112.52
   1  -8  -4  260.91  103.06
  -1  -8   4  223.20  109.11
   1   8   4  150.56  124.07
  -1   8   4  266.27  124.06
  -1  -8  -4  128.59  108.00
   1   8  -4  259.25  116.60
  -1  -8  -4  191.82  149.58
   1   8  -4  191.06  115.61
   1  -8   4  281.65  110.39
   1   8   5 3044.82  351.35
  -1  -8   5 3286.03  309.24
  -1   8  -5 3387.19  313.53
   1  -8  -5 3149.58  317.22
   1  -8  -5 3368.76  310.70
  -1  -8  -5 3317.27  302.40
  -1  -8  -5 3105.96  322.05
   1   8  -5 3308.02  325.16
   1  -8   5 3389.36  322.89
   1   8  -5 3123.28  345.08
  -1   8   5 3063.97  337.43
  -1  -8   6 2834.69  316.83
   1  -8  -6 2948.52  288.07
  -1   8  -6 2726.21  298.60
   1   8   6 2148.62  324.40
   1  -8  -6 2647.24  320.63
  -1  -8  -6 2620.60  299.20
   1   8  -6 2815.11  333.21
  -1   8   6 2286.99  319.38
  -1  -8  -6 2576.15  278.73
   1  -8   6 2988.68  307.34
   1   8  -6 2614.69  292.05
   1  -8  -7  502.34  169.35
  -1  -8   7  691.17  198.65
   1   8   7  257.98  185.74
  -1   8  -7  627.94  168.89
  -1   8  -7  552.63  182.46
   1  -8  -7  465.19  203.30
   1  -8   7  820.86  187.71
   1   8  -7  629.51  169.18
  -1   8   7  487.63  181.19
   1   8  -7  510.02  170.17
  -1  -8  -7  411.14  181.51
  -1  -8  -7  637.58  166.85
   1  -8  -8    0.17   80.83
  -1   8  -8   -3.87   85.75
  -1  -8   8    8.19   87.79
   1  -8   8  -29.13  102.22
   1  -8   8  181.43   88.94
   1   8  -8   41.15   85.13
  -1  -8  -8   43.23  130.36
   1   8  -8   30.23   81.33
  -1  -8  -8   -7.90   83.86
  -1   8  -9   51.30  119.58
   1  -8  -9  -14.13  110.07
   1   8   9  133.44  118.86
  -1   8  -9   -1.21  115.06
  -1   8   9  370.13  128.66
  -1  -8  -9  100.67  115.52
   1  -8   9  122.72  138.59
   1   8  -9  384.37  110.20
  -1  -8  -9   15.28  111.92
   1   8  -9   32.41  116.16
   1  -8 -10    2.92   58.12
  -1  -8  10   62.24   69.17
   1   8  10   39.84   66.34
  -1   8 -10    2.12   57.96
   1  -8  10  -22.49   64.98
  -1  -8 -10    0.80   56.78
  -1   8  10    5.92   69.08
   1   8 -10   -1.98   56.23
   1  -8 -11 1028.82  166.74
  -1   8 -11 1199.42  163.64
  -1  -8  11 1260.97  190.78
   1   8  11  242.43  176.73
  -1   8  11  304.08  194.27
   1   8 -11 1274.92  165.92
   1  -8  11 1122.46  173.55
  -1  -8 -11 1417.77  166.72
   1  -8 -12   96.51   46.41
  -1  -8  12   20.77   44.49
  -1   8 -12   -1.66   46.67
  -1  -8 -12   44.30   69.44
  -1   8  12  -20.67   47.83
   1   8 -12    2.08   44.67
   1   9   0  376.12  151.83
  -1   9   0  517.85  159.57
   1  -9   0  617.33  146.02
  -1  -9   0  538.62  145.81
   1  -9  -1  512.47  147.82
  -1   9  -1  378.97  217.64
   1   9   1  461.02  152.24
  -1  -9   1  524.81  143.42
  -1   9   1  349.83  154.70
   1  -9   1  493.58  143.02
   1   9  -1  473.17  143.52
  -1  -9  -1  464.77  143.70
   1   9   2  285.35  133.87
  -1  -9   2  260.67  117.84
   1  -9  -2  288.76  123.18
   1  -9  -2    8.98  121.01
  -1   9  -2  243.20  123.12
  -1   9   2  244.03  134.42
  -1  -9  -2  210.24  124.02
   1   9  -2  396.12  123.37
   1  -9   2  229.69  122.34
  -1  -9   3  585.74  164.18
  -1   9  -3  544.04  173.62
   1  -9  -3  612.47  176.41
   1   9   3  575.18  187.39
  -1  -9  -3  632.06  165.66
  -1   9   3  576.64  178.59
   1   9  -3  630.74  254.08
   1  -9   3  823.82  169.23
   1  -9  -4  311.74  118.45
   1   9   4   71.54  129.07
  -1  -9   4  119.03  117.38
   1  -9  -4  111.99  115.10
  -1   9  -4  172.93  115.81
   1  -9   4  264.29  176.13
   1   9  -4   78.94  119.92
  -1  -9  -4  135.57  115.96
  -1   9   4  184.21  125.22
  -1  -9   5 2092.45  273.28
   1  -9  -5 1799.42  269.20
   1   9   5 1511.27  302.33
   1  -9  -5 1959.76  255.28
  -1   9  -5 1942.60  261.09
  -1   9   5 1679.55  281.58
   1   9  -5 1957.58  277.89
   1  -9   5 2106.85  282.20
  -1  -9  -5 2062.04  282.14
  -1  -9  -5 1908.57  282.07
  -1  -9   6 1254.06  237.63
   1  -9  -6 1250.49  220.97
   1   9   6  526.88  244.54
   1  -9  -6  919.63  238.03
  -1   9  -6 1224.31  217.84
  -1   9   6  864.49  243.52
   1   9  -6 1273.45  220.31
  -1  -9  -6 1213.14  215.16
  -1  -9  -6 1368.07  230.61
   1  -9   6 1289.91  228.79
   1  -9  -7 2938.47  302.82
  -1   9  -7 2982.79  314.39
   1  -9  -7 1790.32  362.79
   1   9   7 2123.04  351.00
  -1  -9   7 2977.42  358.65
  -1  -9  -7 2555.97  342.57
  -1  -9  -7 3056.47  318.04
   1  -9   7 3291.79  344.65
   1   9  -7 2870.84  305.23
  -1   9   7 2282.14  336.78
   1   9  -7 2071.24  321.94
   1  -9  -8  -21.06   56.75
  -1   9  -8  -14.48   62.82
  -1   9  -8    1.89   59.23
   1   9   8  -32.71   64.02
  -1  -9  -8   15.47   60.67
   1   9  -8   37.24   56.88
  -1  -9  -8    5.01   57.52
   1   9  -8  -33.06   57.34
   1   9  -8   14.95   62.22
  -1   9   8  -37.29   66.64
  -1  -9   9  151.99  118.72
   1  -9  -9    7.60  106.25
  -1   9  -9    0.51  100.94
  -1   9  -9  -21.37  135.17
   1   9   9  106.51  118.31
  -1   9   9  258.49  123.02
  -1  -9  -9    2.23  105.19
  -1  -9  -9   63.88  127.85
   1   9  -9  499.91  100.34
  -1  -9  10   -0.77   58.12
  -1   9 -10   -3.93   57.48
   1  -9 -10   -9.70   56.04
   1   9  10  172.47   65.67
  -1  -9 -10   31.26   62.57
   1   9 -10   -3.56   58.74
  -1   9  10   11.92   68.35
   1  -9  10    4.45   42.46
  -1   9 -11   -0.69   65.66
   1  -9 -11  166.44   65.32
   1   9 -11   -0.43   63.65
  -1  -9 -11  129.33   64.09
   1  10   0  339.93  161.94
   1 -10   0  599.79  158.72
  -1 -10   0  468.98  156.94
  -1  10   0  539.65  262.47
   1 -10  -1  404.03  153.03
  -1 -10   1  419.24  152.53
  -1  10  -1  328.58  160.09
   1  10   1  262.09  160.83
   1  10  -1  362.51  159.49
  -1  10   1  433.24  169.23
  -1 -10  -1  542.30  153.49
   1 -10   1  529.36  153.86
  -1  10  -2  327.99  166.95
   1 -10  -2  467.83  163.17
   1  10   2  290.87  176.46
  -1 -10   2  573.84  160.93
   1  10  -2  571.66  166.44
  -1  10   2  411.42  173.18
  -1 -10  -2  482.24  164.41
   1 -10   2  544.01  163.36
   1 -10  -3  841.68  198.03
   1  10   3  490.23  212.06
  -1  10  -3  719.72  186.89
  -1 -10   3  908.46  189.00
  -1 -10  -3  719.94  199.66
   1 -10   3  961.52  198.37
   1  10  -3  713.72  194.86
  -1  10   3  633.98  206.81
   1  10   4  206.93  152.72
  -1  10  -4  318.77  142.86
  -1 -10   4  256.90  231.49
   1 -10  -4  285.59  146.24
   1  10  -4  298.64  146.20
   1 -10   4  325.40  145.96
  -1 -10  -4  265.54  143.10
  -1  10   4  232.53  155.35
   1  10   5 2798.39  405.23
  -1  10  -5 3776.18  359.85
  -1 -10   5 3888.72  371.52
   1 -10  -5 3208.48  365.61
  -1  10   5 2995.58  383.69
   1 -10   5 3566.65  380.20
   1  10  -5 3668.94  362.17
  -1 -10  -5 3543.63  387.41
   1  10   6  437.03  198.31
   1 -10  -6   33.44  181.70
   1 -10  -6  301.64  185.44
  -1 -10   6 1304.62  279.10
  -1  10  -6    2.01  174.76
  -1 -10  -6    1.15  255.31
   1 -10   6 1264.38  187.30
   1  10  -6  942.10  173.17
  -1 -10  -6  420.49  180.94
  -1  10   6  820.72  187.61
   1 -10  -7  192.91  163.55
   1 -10  -7   27.60  156.57
   1  10   7  276.06  172.43
  -1 -10   7  700.10  162.20
   1 -10   7 1129.26  177.35
  -1 -10  -7  301.03  163.02
  -1  10   7  624.17  184.48
  -1 -10  -7    2.72  220.12
  -1  10  -8   -1.82   78.97
  -1  10  -8  -22.81   86.64
   1 -10  -8   11.71   89.10
   1  10   8  -40.85   96.00
   1  10  -8   -1.80   99.95
   1  10  -8  203.80   79.28
  -1 -10  -8   63.08  109.75
  -1 -10  -8  309.46  131.15
  -1  10   8  115.25   99.86
   1 -10  -9   10.62   40.28
   1  10   9   34.05   67.40
  -1  10  -9   -7.01   46.54
  -1  10  -9   -4.39   39.93
  -1 -10  -9  -27.26   26.62
  -1  10   9   27.99   46.92
   1  10  -9   -4.50   39.84
  -1 -10  -9   21.23   42.25
   1 -10 -10   16.63   41.80
  -1  10 -10    2.70   43.02
  -1 -10 -10   18.40   39.19
   1  10 -10    0.68   41.42
   1 -11   0  271.49  126.89
  -1 -11   0  206.14  126.52
  -1  11   0  117.08  130.83
   1  11   0  137.88  128.48
   1 -11  -1   26.44  130.32
  -1  11  -1   77.00   88.39
   1  11   1   73.46   91.32
  -1 -11   1  102.69   89.48
  -1  11   1   24.48   86.66
  -1 -11  -1  -87.82   83.62
   1 -11   1  100.21   87.02
   1  11  -1  -34.07   85.14
  -1  11  -2  469.17  268.09
  -1 -11   2  610.60  188.07
   1 -11  -2  747.01  173.37
   1  11   2  372.42  295.49
  -1  11   2  450.73  189.39
  -1 -11  -2  655.47  180.43
   1  11  -2  510.36  180.58
   1 -11   2  784.84  185.38
  -1  11  -3  302.41  149.54
  -1 -11   3  417.63  151.11
   1  11   3  140.12  161.17
   1 -11  -3  232.64  150.10
   1 -11   3  365.74  153.15
   1  11  -3  263.26  144.34
  -1 -11  -3  276.50  141.72
  -1  11   3  319.41  150.47
   1  11   4  -39.20   70.28
  -1 -11   4    6.39   67.82
   1 -11  -4  -38.27   64.82
  -1  11  -4   33.13   65.08
  -1 -11  -4   24.46   64.20
   1 -11   4  -60.43   69.01
   1  11  -4   28.60   64.45
  -1  11   4  -32.75   68.59
   1 -11  -5  132.47  155.21
   1  11   5  202.01  163.43
  -1 -11   5  579.92  151.76
  -1  11   5  285.47  155.68
   1 -11   5  628.47  158.88
  -1 -11  -5  257.90  159.24
  -1 -11   6   61.94   68.09
   1  11   6    4.71   67.88
   1 -11  -6   31.17   61.46
  -1  11  -6   16.62   57.74
  -1  11   6   15.06   71.49
   1  11  -6  -35.86   62.76
   1 -11   6  -10.82   65.32
  -1 -11  -6    2.79   62.25
   1  11   7  107.77  120.96
   1 -11  -7  386.01  155.19
  -1 -11   7  138.79  114.74
  -1  11  -7  -10.30  103.76
   1 -11  -7  114.07  128.13
  -1  11   7  144.11  130.32
   1  11  -7  578.94  111.75
  -1 -11  -7  184.89  110.19
   1 -11   7  191.61  125.80
   1  11   8   39.76   68.79
   1 -11  -8  132.06   47.33
  -1  11  -8   -1.34   65.13
  -1  11  -8    8.32   59.59
  -1 -11  -8   27.66   48.38
  -1  11   8   42.78   75.95
   1  11  -8    0.69   65.94
  -1 -12   0 1580.41  224.47
  -1  12   0 1228.05  245.27
   1 -12   0 1409.98  220.68
   1  12   0 1441.73  262.02
   1 -12  -1  -11.86   85.98
  -1 -12   1  124.39   84.07
   1  12   1  -59.17   91.87
  -1  12  -1  148.25   87.64
  -1  12   1   33.27   84.34
   1 -12   1   66.44   83.77
   1  12  -1   18.71   89.88
  -1 -12  -1    2.20   79.93
   1  12   2   69.48  106.87
  -1 -12   2  147.74  102.38
   1 -12  -2   82.66  101.39
  -1  12  -2   87.58  104.84
  -1  12   2   54.32  104.52
   1 -12   2  138.53  101.13
  -1 -12  -2   89.56  158.43
   1  12  -2  104.35  102.33
   1  12   3   11.40   82.03
   1 -12  -3   53.69   94.98
  -1 -12   3   71.65   77.38
  -1  12  -3   70.14   75.39
  -1  12   3   33.69   81.48
   1  12  -3   36.08   81.96
   1 -12   3   65.08   80.12
  -1 -12  -3  -52.55   81.04
   1  12   4  145.19  133.22
  -1 -12   4  410.22  132.10
   1 -12  -4  272.62  132.53
  -1  12  -4  206.33  123.87
   1 -12   4  484.31  123.98
  -1 -12  -4  301.53  126.31
  -1  12   4  245.36  133.46
   1  12  -4  186.64  130.85
   1 -12  -5  113.14   76.51
  -1  12  -5    2.54   73.52
  -1 -12   5   49.23   82.29
   1  12   5   99.30   79.12
   1  12  -5    1.40   69.44
  -1  12   5   33.42   72.44
   1 -12   5    3.19   87.51
  -1 -12  -5   76.76   80.14
  -1 -12   6   57.36   68.60
  -1  12  -6    2.09  101.75
   1  12   6  112.23   68.89
   1 -12  -6   61.09   61.78
   1  12  -6   -3.07   63.78
  -1 -12  -6   48.28  104.66
   1 -12   6   -3.89   75.32
  -1  12   6   71.31   79.22
  -1  12  -7    0.12   36.74
  -1  12  -7    8.87   33.50
   1  12   7  -39.98   30.48
  -1 -12   7   -2.47   41.78
   1  12  -7    0.72   41.15
  -1  12   7   29.00   42.09
  -1  13   0  -39.20   57.95
   1  13   0  -42.03   65.81
  -1 -13   0    8.58   61.58
   1 -13   0  -14.57   61.05
  -1  13  -1   27.84   55.81
  -1 -13   1  157.57   55.74
   1  13   1  -28.78   60.45
   1 -13  -1  -46.64   58.24
  -1 -13   1   -5.61   60.57
   1  13  -1  -35.04   64.72
   1 -13   1   -0.19   59.57
  -1  13   1   47.39   82.66
  -1 -13  -1   22.87   57.92
  -1 -13   2    3.75   63.95
   1  13   2   39.06  101.09
  -1  13  -2   42.44   62.02
   1 -13  -2   34.80   60.42
   1 -13   2   -8.43   67.40
  -1  13   2   42.15   59.61
  -1 -13  -2   63.92   61.09
  -1  13  -3   -1.99   68.49
  -1 -13   3    0.91   69.07
   1  13   3   49.72   71.14
   1 -13  -3  170.81   75.08
   1  13  -3   -4.36   65.05
   1 -13   3   -0.05   70.60
  -1 -13  -3  143.99   66.21
  -1  13   3   69.92   64.78
   1  13   4   10.69   52.41
   1 -13  -4   32.54   54.51
  -1 -13   4   -4.11   61.19
  -1  13  -4   -2.48   52.30
  -1  13   4   38.77   57.44
   1  13  -4   -2.54   57.40
  -1 -13  -4  106.94   56.41
   1 -13   4   11.27   57.41
  -2   0   0 9500.25  215.88
   2   0   0 9286.28  204.52
  -2   0   0 9213.77  208.96
  -2   0   0 9248.76  189.89
   2   0   0 9140.91  208.53
  -2   0   0 9417.93  219.79
   2   0   0 9220.24  206.67
  -2   0   0 9172.04  189.12
  -2   0   1  908.02   30.94
  -2   0  -1  922.69   40.50
   2   0   1  875.60   39.06
   2   0   1  924.46   22.13
   2   0  -1  932.93   45.31
  -2   0   1  900.25   32.56
  -2   0   1  887.01   31.05
  -2   0   1 1006.90   44.92
   2   0  -1  952.35   32.87
   2   0  -1  964.70   32.48
  -2   0  -1  929.10   41.02
   2   0  -1  939.06   33.54
  -2   0  -1  974.17   32.70
   2   0   1  915.57   32.91
  -2   0  -1  936.59   39.71
  -2   0  -1  947.34   38.74
  -2   0  -1  876.65   38.35
   2   0   214557.83  412.93
  -2   0   215372.08  424.60
   2   0  -213937.39  291.93
  -2   0  -214807.88  417.10
  -2   0  -214418.87  406.37
   2   0   215245.00  387.62
   2   0  -215097.80  446.96
   2   0  -214937.63  390.05
  -2   0   214892.46  385.97
   2   0  -214863.23  369.63
   2   0   214747.19  418.16
   2   0  -214854.25  406.34
   2   0  -214729.86  307.57
  -2   0  -214699.86  358.85
   2   0   214951.77  364.45
  -2   0  -215275.33  430.12
   2   0   214571.86  424.45
  -2   0  -3 4740.03  139.22
   2   0   3 4551.63  113.58
   2   0  -3 4701.47  170.14
  -2   0  -3 4826.70  211.86
  -2   0  -3 4421.02  156.92
  -2   0  -3 4657.23  150.91
   2   0  -3 4529.60  126.12
   2   0  -3 4699.07  159.98
   2   0  -3 4699.79  113.60
  -2   0   3 4723.28  145.90
   2   0   3 4579.36  149.10
   2   0  -3 4729.90  123.67
   2   0   3 4506.51  166.27
   2   0  -3 4736.67  148.52
  -2   0   3 4721.50  166.85
  -2   0  -3 4441.36  163.40
   2   0   3 4599.31  168.65
   2   0  -4   -7.21   18.18
  -2   0  -4   26.97   20.76
  -2   0   4   37.06   18.17
  -2   0  -4   18.84   24.22
   2   0  -4    8.26   11.31
   2   0   4  -12.33    8.42
  -2   0  -4   28.70   22.37
   2   0  -4    6.33   22.64
  -2   0   4   20.04   22.49
   2   0  -4   16.17   11.21
   2   0  -4    0.40   15.16
  -2   0  -4   35.64   33.28
   2   0   4   36.74   23.10
   2   0  -4   -4.86   21.86
  -2   0  -4    5.03   30.21
   2   0   4  -14.25   24.64
   2   0   4   35.40   19.16
   2   0  -5 1044.93   57.97
  -2   0  -5 1056.16   86.53
   2   0  -5 1064.59   95.59
   2   0  -5 1101.75   91.66
  -2   0  -5 1018.38   89.91
   2   0  -5 1071.38   57.65
   2   0  -5 1039.38   78.21
   2   0   5 1097.11   86.80
  -2   0  -5 1135.01   91.53
   2   0   5  918.39  105.77
  -2   0   5 1021.45   96.38
  -2   0   5 1073.99   45.24
  -2   0   5 1093.31   79.21
   2   0   5 1061.92   99.31
   2   0   5 1149.21   95.92
   2   0   5  926.36   49.26
  -2   0  -5  982.79   86.07
   2   0   6  464.76   84.23
  -2   0  -6  455.01   74.20
   2   0  -6  385.35   47.11
  -2   0   6  322.32   24.65
  -2   0  -6  429.98   73.51
   2   0   6  376.37   72.96
   2   0  -6  412.99   46.87
   2   0   6  547.33   87.34
  -2   0   6  380.80   81.61
  -2   0   6  374.35   65.99
   2   0  -6  423.74   78.95
   2   0  -6  595.19   77.07
   2   0  -6  369.04   65.18
  -2   0  -6  402.61   72.89
  -2   0  -6  576.69   76.30
   2   0   6  413.51   77.60
  -2   0  -7  261.86   78.52
   2   0  -7  291.29   81.92
   2   0   7  420.18   95.39
   2   0   7  221.22   78.08
  -2   0  -7  380.85  116.27
   2   0  -7  177.84   54.71
  -2   0   7  287.95   85.52
   2   0  -7  388.28   74.15
  -2   0   7  390.61   71.19
   2   0  -7  283.64   84.23
   2   0  -7  226.78   53.88
   2   0   7  143.28  125.14
  -2   0  -7  288.81   76.55
  -2   0  -7  236.62  117.16
   2   0  -8   83.62   63.88
  -2   0  -8  -17.13   59.35
  -2   0   8   70.02   56.12
   2   0   8   24.01   69.68
   2   0   8   83.37   64.85
   2   0  -8   74.80   60.84
  -2   0  -8   57.52   58.30
   2   0  -8   29.19   55.47
  -2   0  -8   58.82   55.92
  -2   0  -8   24.46   59.45
  -2   0  -9 2285.92  230.03
   2   0  -9 2198.77  230.21
  -2   0   9 1690.65  247.77
   2   0   9 2242.01  255.73
  -2   0  -9 2496.00  259.77
   2   0  -9 2044.97  236.64
  -2   0  -9 2428.34  227.57
  -2   0  10  743.24  182.50
   2   0 -10  761.70  164.50
  -2   0 -10  817.76  166.04
   2   0 -10  487.40  170.61
   2   0  10  797.52  178.19
  -2   0 -10  670.00  161.78
  -2   0 -11  359.33  160.11
  -2   0 -11  351.68  139.60
   2   0  11  301.03  148.98
   2   0 -11  310.94  138.51
  -2   0  11  255.92  153.81
   2   0 -12    1.28   72.69
  -2   0  12  -28.24   76.20
   2   0  12   87.47   77.35
  -2   0 -12    5.60   70.43
  -2   0  13  414.23  151.02
   2   0  13  447.07  148.29
   2   0 -13    1.22  125.64
  -2   0 -13  402.98  137.60
  -2   0  14  -39.53   47.87
   2   0  14   -0.36   51.24
  -2   0 -14   23.76   45.01
   2   0 -14   -3.96   42.49
   2   1   0  368.49   31.56
   2  -1   0  345.47    9.98
  -2  -1   0  352.66   25.47
   2  -1   0  352.99   10.38
   2  -1   0  335.77   22.14
  -2  -1   0  375.49   26.16
  -2   1   0  332.70   25.60
  -2   1   0  355.94   21.95
   2  -1   0  376.85   25.87
   2  -1   0  330.67   20.06
   2  -1   0  403.81   25.24
  -2  -1   0  333.57   21.53
  -2   1   0  361.89   24.65
  -2  -1   0  362.33   17.87
   2   1   0  360.67   23.43
   2   1   0  344.53   25.10
  -2  -1   0  352.91   16.09
  -2   1   0  315.81   19.64
   2   1   0  438.92   26.40
  -2  -1   1 4907.95  134.38
  -2   1  -1 4838.07  134.07
  -2  -1   1 5066.39  139.26
  -2  -1   1 4787.73  121.37
   2   1   1 4897.87  137.60
   2   1   1 4873.26  135.46
   2  -1  -1 4852.63  104.41
   2   1   1 4883.81  106.56
  -2   1  -1 4919.31  123.25
   2  -1  -1 4892.35   91.45
   2  -1  -1 4811.68  127.28
   2  -1  -1 4801.20  118.67
  -2   1  -1 4802.47  136.82
   2   1   1 4838.54  133.67
   2  -1  -1 4979.66  135.51
  -2   1  -1 4733.82  126.07
   2  -1   1 4664.82  123.90
   2  -1   1 4741.51  120.66
  -2  -1  -1 4872.34  135.57
   2  -1   1 4729.46  132.76
   2  -1   1 4756.84  159.01
   2   1  -1 4798.11   89.44
  -2   1   1 4897.56  134.49
  -2   1   1 4941.28  129.87
  -2  -1  -1 4886.85  138.03
   2   1  -1 4881.78  123.07
   2   1  -1 4856.54  105.87
  -2  -1  -1 4735.86  128.17
  -2   1   1 4754.34  116.52
   2  -1   1 4693.11  116.39
   2   1  -1 4770.96  132.77
   2   1  -1 4770.24  132.38
  -2  -1  -1 4804.71  113.47
  -2   1  -2 4856.97  149.41
  -2  -1   2 4873.46  185.09
   2  -1  -2 4959.90  153.36
  -2   1  -2 4878.86  142.69
   2   1   2 4956.02  157.38
   2  -1  -2 4875.21  127.42
  -2   1  -2 4908.39  144.00
  -2  -1   2 4928.92  157.61
  -2   1  -2 4660.47  138.14
   2   1   2 4793.99  190.25
   2  -1  -2 4806.71  140.23
  -2   1  -2 5088.72  163.27
  -2  -1   2 4765.72  104.04
   2   1   2 4961.65  155.35
   2  -1  -2 4819.71  109.09
   2  -1  -2 4807.85  151.76
   2   1   2 4961.95  159.56
  -2   1  -2 4861.88  145.35
  -2   1   2 4868.94  149.56
   2   1  -2 4823.30  143.06
  -2   1   2 4806.52  109.92
  -2  -1  -2 4755.23  160.11
   2  -1   2 4722.64  140.41
   2   1  -2 4756.62  104.78
  -2  -1  -2 4911.62  156.92
   2  -1   2 4786.11  150.06
   2   1  -2 5054.84  196.26
  -2  -1  -2 4734.48  150.82
   2   1  -2 4939.20  152.03
  -2   1   2 4831.47  114.67
   2  -1   2 4573.53  151.46
   2   1  -2 4716.09  110.54
  -2  -1  -2 4997.35  121.77
  -2   1   2 4862.10  151.25
   2  -1   2 4845.35  144.16
   2   1   328381.83  932.60
  -2   1  -328475.47  858.05
  -2   1  -327153.14  843.44
   2   1   327352.11  891.65
   2  -1  -328727.02  924.08
  -2  -1   328351.66  789.56
   2   1   327424.73  879.71
  -2   1  -327941.75  908.65
   2  -1  -328313.06  730.98
   2  -1  -327894.79  889.40
  -2   1  -327520.38  855.50
   2  -1  -327985.64  849.88
  -2  -1   328347.55  907.65
  -2   1  -327497.46  860.35
   2   1   328770.73  926.56
  -2   1  -328606.65  921.46
  -2  -1   328185.63  907.01
   2   1   329332.44  891.87
   2  -1  -328676.81  790.58
   2  -1   328212.73  914.22
  -2   1   328484.47  734.99
  -2   1   328534.11  789.70
   2   1  -328444.32  795.08
   2   1  -328642.26  926.91
  -2  -1  -328501.49  706.71
   2  -1   327737.02  832.67
  -2   1   328729.54  921.73
   2   1  -327826.85  898.80
  -2  -1  -328348.18  866.24
   2   1  -328831.73  864.46
   2  -1   328384.83  891.69
   2   1  -327354.85  764.60
  -2   1   328393.06  888.61
  -2  -1  -327625.50  894.40
   2  -1   328439.52  928.81
  -2  -1  -328569.80  968.37
  -2   1  -4 1049.50   82.57
   2   1   4 1014.13   89.10
  -2   1  -4  963.67   71.73
   2  -1  -4 1006.60   50.85
  -2  -1   4 1002.81   83.44
   2  -1  -4 1014.66   71.33
   2   1   4 1141.69  131.26
  -2   1  -4  963.90   75.86
   2   1   4 1002.72   72.10
  -2   1  -4  983.76   66.87
   2  -1  -4  894.14   80.71
  -2  -1   4 1065.45   84.41
  -2  -1   4 1025.01   76.51
   2  -1  -4  952.20   48.27
   2  -1  -4  977.44   78.40
  -2   1  -4 1046.41   87.69
  -2  -1  -4  946.74   79.08
   2   1  -4  944.25   57.70
   2  -1   4 1104.91   78.97
  -2  -1  -4  960.20   70.80
   2  -1   4 1042.71   87.29
   2   1  -4  918.76   83.50
  -2  -1  -4  996.80   79.27
   2   1  -4  994.55   49.49
   2   1  -4 1087.82   83.64
   2   1  -4  988.11   54.13
   2  -1   4  946.61   55.94
  -2   1   4 1083.13   84.23
  -2   1   4 1033.33   77.69
  -2   1   4  969.59   26.35
  -2  -1  -4 1049.84   79.37
   2  -1   4 1024.57   84.30
   2  -1  -5  228.86   52.29
   2  -1  -5  211.92   34.29
  -2   1  -5  183.67   53.28
  -2   1  -5  216.52   62.16
  -2   1  -5  245.25   54.39
   2   1   5  226.35   63.23
  -2  -1   5  222.61   58.65
  -2   1  -5  192.44   47.64
   2  -1  -5  243.09   34.31
   2   1   5  269.33   60.80
  -2   1  -5  206.54   53.23
  -2  -1   5  321.73   56.77
  -2  -1   5  245.31   38.98
  -2   1  -5  173.34   50.65
   2   1   5  193.76   51.97
   2  -1  -5  211.02   57.41
   2  -1  -5  170.60   51.89
  -2  -1   5  277.20   36.15
   2   1  -5  242.77   58.79
   2  -1   5  217.96   92.81
   2   1  -5  270.17   34.96
   2  -1   5  239.54   33.06
  -2   1   5  375.50   58.18
   2  -1   5  219.46   55.95
   2   1  -5  253.73   58.61
  -2  -1  -5  176.47   52.04
  -2  -1  -5  170.34   50.27
  -2  -1  -5  284.63   53.85
   2   1  -5  249.46   39.10
  -2   1   5  242.29   52.41
   2   1  -5  290.03   33.83
  -2  -1  -5  185.31   57.88
   2  -1  -6 7938.44  290.82
  -2  -1   6 8647.91  470.59
   2   1   6 8053.61  379.53
   2  -1  -6 8432.46  357.18
   2   1   6 8334.18  348.03
  -2  -1   6 8167.16  311.35
  -2   1  -6 7997.63  347.11
  -2   1  -6 8268.10  337.16
   2  -1  -6 8280.06  356.34
   2  -1  -6 7805.30  358.15
  -2   1  -6 8186.38  350.75
   2   1   6 8389.67  377.20
  -2   1  -6 8119.66  371.67
  -2  -1   6 8388.43  292.67
   2  -1  -6 7786.73  284.09
  -2   1  -6 8054.15  326.09
  -2   1  -6 7886.43  341.53
   2   1  -6 8216.61  295.83
  -2  -1  -6 8179.09  348.22
   2  -1   6 8427.90  381.08
  -2  -1  -6 8283.06  350.94
  -2   1   6 8342.09  370.80
   2   1  -6 8241.53  369.00
  -2   1   6 8206.73  422.07
  -2  -1  -6 8274.74  345.61
   2  -1   6 8853.51  376.32
  -2  -1  -6 8086.71  356.36
   2   1  -6 8010.13  283.91
   2   1  -6 8238.23  314.14
   2   1  -6 8138.08  448.14
   2  -1   6 8080.92  279.40
  -2  -1   7  967.83  129.48
  -2   1  -7 1054.95  118.74
  -2  -1   7  871.46   96.53
  -2   1  -7  962.54  112.45
   2  -1  -7  919.79  115.98
   2   1   7  948.15  124.54
  -2   1  -7  855.04  108.66
  -2   1  -7  932.75  110.31
   2  -1  -7  820.94  122.55
  -2   1  -7  728.98  107.97
   2   1   7  806.47  132.36
   2  -1  -7  761.22   82.96
   2  -1  -7  855.95  113.38
   2   1   7  808.66  114.68
   2  -1  -7  765.88   86.29
  -2   1   7  874.87  112.28
   2   1  -7  773.61   94.12
   2  -1   7  911.47  123.77
   2  -1   7  906.83  124.86
   2   1  -7  841.12  122.10
  -2  -1  -7  961.61  119.13
   2   1  -7  886.62  123.17
  -2   1   7 1061.14  121.85
   2   1  -7  864.64  124.36
  -2  -1  -7  895.97  113.06
   2   1  -7  885.47   88.38
  -2  -1  -7  840.01  110.78
  -2  -1  -7  896.77  111.72
   2  -1   7   92.84  131.95
  -2   1  -8  368.99  100.63
   2   1   8  302.95  110.68
  -2  -1   8  203.75   91.76
  -2   1  -8  329.40   94.55
  -2   1  -8  404.66   98.68
  -2   1  -8  414.40   96.82
   2   1   8  288.61  102.04
   2  -1  -8  374.24  105.06
  -2   1  -8  445.56   99.75
   2  -1  -8  444.12   96.91
   2   1   8  333.36  110.87
  -2   1   8  346.43  110.05
   2  -1   8  363.02  121.11
  -2  -1  -8  371.86   99.26
   2   1  -8  383.73  106.50
  -2   1   8  383.52   94.45
  -2  -1  -8  275.57  103.65
  -2  -1  -8  458.26   98.29
   2  -1   8  447.80  112.73
   2   1  -8  410.47  115.23
   2   1  -8  362.10  139.24
   2  -1  -9 2683.18  254.81
   2   1   9 2634.90  266.35
  -2   1  -9 2694.28  347.49
   2  -1  -9 2663.83  254.98
  -2   1  -9 2982.67  279.76
  -2   1  -9 2603.54  260.93
  -2  -1  -9 2690.76  270.63
   2   1  -9 2756.16  265.28
   2   1  -9 2697.26  358.78
  -2   1   9 2580.39  265.76
  -2  -1  -9 2944.78  254.49
   2  -1   9 2649.49  284.86
  -2  -1  -9 2778.25  272.16
  -2   1 -10  123.53  100.47
   2  -1 -10  208.06  106.57
   2  -1 -10  192.94  107.38
   2   1  10  209.57  112.52
  -2   1 -10   60.69  108.39
  -2  -1  10  192.51  115.74
  -2  -1 -10  148.12  112.39
   2   1 -10  250.49  102.93
  -2  -1 -10   80.97  104.05
  -2   1  10    0.92  124.05
   2  -1  10  195.94  119.90
   2  -1 -11  627.94  199.07
   2   1  11  654.01  187.93
   2  -1 -11  611.16  171.20
  -2  -1  11  718.93  200.30
  -2   1 -11  658.26  172.37
   2   1 -11  731.12  169.98
  -2  -1 -11  719.22  166.79
   2  -1  11  646.24  181.24
  -2  -1 -11  657.45  179.70
  -2   1  11   -1.64  189.84
   2   1  12   69.72  183.93
   2  -1 -12    0.47  108.72
  -2   1 -12    3.82  110.47
  -2  -1  12  288.52  126.29
  -2  -1 -12  207.47  110.49
   2  -1  12  179.04  123.94
  -2   1  12  206.06  115.79
  -2  -1 -12   86.18  123.77
   2   1 -12   -1.26  113.40
   2   1  13   -0.12   68.10
   2  -1 -13    6.73   60.72
  -2   1 -13   76.52   62.11
  -2  -1  13  -29.62   69.25
  -2   1  13  -39.15  104.91
  -2  -1 -13  -70.31   67.87
  -2  -1 -13  -43.71   61.04
   2  -1  13  -43.57   67.05
   2   1 -13   -1.59   59.86
  -2   1 -14  139.53   72.33
   2  -1 -14    0.55   65.34
  -2  -1  14    1.72   76.48
   2   1  14   86.05   74.15
   2  -1  14    1.96   69.63
  -2  -1 -14  100.00   68.64
   2   1 -14   -0.73  100.22
  -2   2   017095.59  481.16
  -2   2   017303.79  504.42
  -2   2   016874.52  489.76
   2   2   017171.40  462.78
  -2  -2   017454.34  491.48
   2   2   017577.20  495.12
  -2  -2   017725.66  504.12
   2   2   017274.96  492.88
  -2   2   017553.81  479.66
  -2  -2   017309.75  432.19
  -2  -2   017322.86  485.67
   2   2   017154.60  472.58
   2  -2   017598.24  498.62
  -2   2   017068.73  480.47
   2   2   017775.83  436.69
   2  -2   017380.40  361.13
   2   2   017625.71  493.49
   2  -2   016659.18  482.15
  -2  -2   130239.20  632.22
  -2   2  -129528.83  912.17
   2   2   129557.16  844.96
   2  -2  -128467.55  857.73
   2   2   128699.13  837.87
  -2  -2   129811.93  912.56
  -2   2  -129667.35  945.65
  -2   2  -128605.31  878.23
  -2  -2   128567.59  866.22
   2  -2  -129137.51  847.31
   2   2   130061.58  895.07
   2   2   129716.64  904.65
   2  -2  -129933.44  903.14
  -2   2  -129099.35  858.50
  -2  -2   130714.33  921.15
   2  -2  -129991.63  903.37
   2   2  -128512.97  853.21
  -2   2   129620.21  896.68
   2   2  -130094.88  907.72
  -2   2   128500.31  831.33
  -2   2   129954.34  903.15
   2   2  -129646.79  911.27
  -2  -2  -129881.99  891.13
   2  -2   129424.48  806.50
   2  -2   129268.32  902.02
  -2  -2  -129314.45  840.35
  -2  -2  -129328.30  876.92
   2  -2   129787.64  910.22
  -2  -2  -129597.85  898.34
   2  -2   128338.36  924.09
   2   2   2 3100.37  162.87
  -2  -2   2 3271.48  129.74
  -2   2  -2 3222.00  129.33
   2  -2  -2 3215.46  125.69
   2   2   2 3243.43  126.31
  -2  -2   2 3226.65  128.86
   2  -2  -2 3282.31  168.67
  -2   2  -2 3262.06  125.64
   2  -2  -2 3081.70   99.50
  -2   2  -2 3060.80  127.00
   2  -2  -2 3104.23  107.26
   2   2   2 3152.92  119.44
  -2  -2   2 3144.26  124.56
  -2   2  -2 3159.30  100.84
   2   2   2 3128.82  106.47
  -2  -2  -2 3209.85  119.93
  -2  -2  -2 3120.22  125.85
  -2   2   2 3052.94  123.26
  -2   2   2 3081.12   90.17
   2   2  -2 3248.72  125.83
  -2   2   2 3195.95   78.20
  -2  -2  -2 3101.61   84.40
  -2  -2  -2 3328.00  126.16
  -2   2   2 3095.30  122.15
   2  -2   2 3116.30  127.18
   2   2  -2 3137.05  126.39
  -2   2   2 3164.44  101.32
   2   2  -2 3295.23  130.29
   2  -2   2 2958.74  126.26
   2   2  -2 3061.95  125.15
   2  -2   2 3079.92  111.36
   2  -2   2 3105.86  126.09
  -2  -2   314676.13  551.79
  -2   2  -314967.65  447.23
  -2   2  -314492.73  481.46
   2   2   314705.04  482.65
   2   2   314858.63  490.62
   2   2   314724.73  461.04
   2  -2  -314882.32  492.20
   2   2   314392.05  483.42
   2  -2  -314859.72  492.30
   2  -2  -314565.98  358.12
  -2  -2   314522.30  486.32
  -2   2  -314849.65  485.59
  -2   2  -314729.35  433.50
  -2   2  -314830.09  482.51
  -2  -2   314849.18  339.56
  -2  -2  -314820.48  457.73
  -2  -2  -314297.53  333.76
  -2   2   314747.29  492.61
  -2  -2  -314804.19  488.55
  -2   2   314512.71  420.12
  -2   2   314510.75  373.24
  -2   2   314649.33  482.25
   2  -2   314864.67  493.95
   2   2  -314777.64  545.73
   2  -2   314741.28  493.70
   2   2  -314637.97  423.87
   2   2  -314494.34  329.82
   2  -2   314340.10  507.75
  -2  -2  -314637.09  485.46
   2  -2   314942.07  481.50
   2   2  -314878.53  476.52
   2   2  -314505.00  493.03
  -2  -2   4 1346.71   99.90
  -2   2  -4 1270.50  136.37
  -2  -2   4 1103.10   45.65
  -2   2  -4 1039.74   84.37
  -2   2  -4 1126.48   69.26
   2  -2  -4 1126.98   91.02
   2   2   4 1166.81   97.00
  -2   2  -4 1084.09   89.01
   2  -2  -4 1269.27   93.22
   2   2   4 1104.80   81.04
   2  -2  -4 1104.11   68.00
   2   2   4 1193.30   93.29
   2   2   4 1103.79   89.45
   2  -2  -4 1155.88   62.63
  -2   2  -4 1110.49   67.82
  -2  -2   4 1050.23   96.90
  -2  -2  -4 1163.72   95.27
   2   2  -4 1017.83   92.04
   2   2  -4 1088.14   78.85
  -2   2   4 1092.23   94.13
   2  -2   4 1191.80   97.19
   2  -2   4 1175.96   92.17
   2   2  -4 1130.05   44.36
  -2   2   4 1092.72   93.16
   2  -2   4 1200.63   94.61
  -2   2   4 1126.03   86.37
  -2  -2  -4 1090.86   86.62
   2   2  -4 1119.75   63.62
  -2  -2  -4 1113.16   80.35
   2   2  -4 1014.78   96.86
   2  -2   4 1091.27   78.35
  -2  -2   5 4092.84  175.21
   2   2   5 4133.84  205.62
  -2   2  -5 4001.17  196.28
  -2  -2   5 4058.81  141.22
   2   2   5 4201.13  245.14
  -2   2  -5 4254.08  207.36
   2  -2  -5 4198.16  161.90
  -2   2  -5 4071.23  166.97
   2  -2  -5 4341.44  209.25
  -2  -2   5 4318.35  218.59
   2  -2  -5 4109.38  274.70
  -2   2  -5 4516.82  219.21
   2   2   5 4094.88  199.35
   2   2   5 4183.35  211.43
  -2   2  -5 4255.32  175.69
  -2  -2   5 4367.99  282.24
  -2   2   5 4140.38  164.63
   2  -2   5 4034.92  170.64
  -2   2   5 4367.31  215.99
  -2  -2  -5 4365.73  217.52
   2   2  -5 4137.56  162.46
   2   2  -5 4282.33  222.85
  -2  -2  -5 4319.77  201.71
  -2  -2  -5 4160.98  194.57
   2  -2   5 4191.78  212.83
   2   2  -5 4149.51  212.03
   2  -2   5 4224.48  207.25
   2   2  -5 4071.06  139.75
   2  -2   5 4417.37  220.10
  -2   2   5 4261.72  202.67
  -2   2  -6  508.05   85.43
  -2   2  -6  651.79   93.41
  -2   2  -6  489.80   82.42
  -2  -2   6  511.63   95.26
  -2   2  -6  526.64   69.38
  -2  -2   6  568.39   66.76
   2   2   6  565.96  100.58
   2  -2  -6  479.29   58.48
   2   2   6  574.23   89.01
   2  -2  -6  479.93   62.38
   2  -2  -6  564.24   88.19
  -2  -2   6  459.37   57.05
  -2   2  -6  475.69   86.82
  -2   2  -6  523.33   69.45
  -2  -2   6  550.91  137.81
   2   2   6  399.56   80.59
   2  -2  -6  617.43  133.52
   2  -2   6  180.92   92.56
   2  -2   6  591.39   94.31
  -2   2   6  461.93   84.30
  -2  -2  -6  492.91   81.25
   2  -2   6  611.44   94.77
  -2   2   6  467.32   86.51
  -2  -2  -6  432.24   81.37
   2   2  -6  424.90   54.15
  -2  -2  -6  495.78   84.52
   2   2  -6  590.10   93.30
  -2   2   6  565.20   90.59
   2   2  -6  410.14   58.38
   2   2  -6  437.65   61.77
   2   2  -6  546.09   92.08
  -2  -2  -6  490.63   92.23
  -2   2  -7 3360.96  220.59
   2   2   7 3565.69  238.01
   2   2   7 3285.41  220.40
   2  -2  -7 2855.72  191.11
  -2   2  -7 3332.18  244.22
   2   2   7 3566.91  245.75
   2  -2  -7 3548.45  236.31
  -2   2  -7 3312.43  199.11
  -2  -2   7 3391.02  241.41
  -2  -2   7 3538.95  244.17
   2  -2  -7 2935.49  189.47
  -2   2  -7 3097.18  191.41
  -2   2  -7 3450.03  231.45
  -2   2  -7 3459.27  217.28
   2  -2  -7 3290.20  226.94
   2  -2   7 3758.89  249.44
   2   2  -7 3439.20  191.08
   2   2  -7 3155.98  236.31
  -2  -2  -7 3553.89  229.14
  -2   2   7 3482.57  230.40
  -2  -2  -7 3530.43  300.89
   2   2  -7 3324.38  192.06
  -2  -2  -7 3289.08  211.92
  -2   2   7 3355.94  235.97
   2  -2   7 3365.82  332.61
  -2  -2  -7 3499.43  237.04
  -2   2   7 3348.08  229.33
   2   2  -7 3352.46  236.83
  -2   2  -8  115.08   68.47
   2  -2  -8  161.35   77.14
  -2   2  -8   56.91   73.94
   2  -2  -8  118.69   76.96
  -2   2  -8  107.22   72.10
  -2   2  -8   88.82   69.53
  -2   2  -8  187.06   75.90
   2   2   8  132.08   80.01
   2  -2   8  111.82   88.80
  -2  -2  -8  120.29   74.15
  -2  -2  -8  105.58   72.01
  -2  -2  -8  139.48   79.64
   2   2  -8  117.12   82.82
  -2  -2  -8   82.30   76.50
  -2   2   8    8.37   81.25
   2   2  -8   86.44   79.94
   2  -2  -9 2332.69  243.89
  -2   2  -9 2274.53  235.39
   2  -2  -9 2509.55  246.77
   2   2   9 2227.80  257.04
  -2   2  -9 2728.97  269.78
  -2   2   9 2207.89  262.79
  -2  -2  -9 2354.40  238.55
  -2  -2  -9 2449.74  264.07
   2  -2   9 2377.99  277.20
  -2  -2  -9 2536.03  257.56
   2   2  -9 2436.10  256.04
   2   2  -9 2150.14  241.96
   2  -2 -10 2081.32  268.77
  -2   2 -10 2171.43  265.09
   2   2  10 1906.26  262.70
   2  -2 -10 1984.21  244.55
  -2   2 -10 2072.06  246.86
   2  -2  10 2042.51  277.03
  -2  -2 -10 1879.30  243.83
   2   2 -10 2228.88  266.90
  -2   2  10 2052.18  293.19
   2   2 -10 1861.75  357.96
  -2  -2 -10 1793.69  254.17
   2  -2 -11 2009.58  283.64
   2  -2 -11 2220.77  266.93
  -2  -2  11 2374.79  309.64
   2   2  11 1850.46  288.74
  -2   2 -11 2268.05  272.14
  -2  -2 -11 2053.42  272.03
   2   2 -11 2201.90  267.48
  -2  -2 -11 2113.59  393.58
  -2   2  11 1842.68  317.48
   2  -2  11 2156.58  301.91
   2  -2 -12   -3.77  172.62
   2   2  12  535.51  184.00
   2  -2 -12  695.49  197.20
  -2   2 -12    2.68  170.03
  -2  -2  12 1303.85  195.66
   2   2 -12   -2.10  178.49
  -2   2  12  368.63  284.87
  -2  -2 -12  729.47  174.40
  -2  -2 -12  990.20  182.71
   2  -2  12  928.11  179.80
  -2  -2  13  113.71   93.69
   2  -2 -13   -2.41   87.83
   2  -2 -13  133.08  107.70
   2   2  13   35.94  101.43
  -2   2 -13  151.05   90.67
  -2  -2 -13   91.15   95.12
   2  -2  13  199.83   96.82
   2   2 -13   -1.53   86.91
  -2  -2 -13   30.84   89.38
  -2  -2  14   -0.42   37.98
  -2   2 -14   22.16   37.09
   2  -2 -14   -0.79   54.75
   2   2 -14   -2.24   35.79
  -2  -2 -14    1.45   33.59
  -2  -2 -14  -17.44   26.09
   2  -2  14    2.41   39.95
   2  -3   0 7767.23  265.17
  -2   3   0 7500.68  255.20
   2   3   0 7783.30  306.69
  -2  -3   0 7497.11  236.40
   2  -3   0 6983.85  293.56
  -2  -3   0 7496.23  247.10
  -2   3   0 7509.95  265.98
   2   3   0 7674.46  193.78
   2   3   0 7537.60  250.77
  -2  -3   0 7510.85  253.44
  -2   3   0 7270.21  293.04
  -2   3   0 7587.41  251.54
   2   3   0 7631.75  254.69
  -2  -3   0 7411.81  184.15
  -2   3   0 7484.04  227.35
   2  -3   0 7419.28  156.14
   2   3   0 7381.06  235.90
   2   3   0 7595.00  234.91
   2   3   1 4505.50  146.14
   2  -3  -1 4400.90  160.07
   2   3   1 4530.43  172.24
   2  -3  -1 4139.31  149.08
  -2  -3   1 4578.19  165.06
  -2   3  -1 4278.28  131.95
   2   3   1 4487.48  157.88
   2   3   1 4293.73  150.46
  -2  -3   1 4318.76  167.98
  -2   3  -1 4472.19  180.37
   2  -3  -1 4437.73  171.50
  -2   3  -1 4227.32  174.74
   2   3   1 4499.92  166.23
   2  -3  -1 4458.07  159.94
  -2  -3   1 4301.73  172.65
   2   3   1 4335.14  151.22
  -2  -3   1 4245.90  155.08
  -2   3  -1 4109.51  163.53
  -2  -3  -1 4343.27  148.18
  -2  -3  -1 4522.18  142.20
  -2  -3  -1 4520.15  156.39
   2  -3   1 4378.44  121.21
   2   3  -1 4560.64  163.04
  -2   3   1 4312.76  156.05
   2   3  -1 4280.25  166.51
  -2   3   1 4459.98  170.20
   2   3  -1 4619.27  181.71
   2  -3   1 4475.36  179.90
  -2  -3  -1 4368.91  217.68
   2   3  -1 4385.11  158.81
  -2   3   1 4235.75  151.84
   2  -3   1 4514.36  176.85
  -2   3   1 4416.62  197.97
   2  -3   1 4438.75  179.63
   2  -3  -2 6500.26  219.31
  -2  -3   2 6457.83  221.80
   2  -3  -2 6230.62  189.80
  -2   3  -2 6238.11  236.27
  -2   3  -2 6422.72  245.41
   2  -3  -2 6700.54  241.86
   2  -3  -2 6750.04  246.39
   2   3   2 6590.77  218.02
   2   3   2 6529.58  240.98
   2   3   2 6374.05  256.02
  -2   3  -2 6363.72  183.45
  -2  -3   2 6446.88  244.57
  -2  -3   2 6542.36  245.95
   2   3   2 6814.86  236.30
  -2  -3   2 6563.76  234.83
   2   3  -2 6444.61  234.11
   2   3  -2 6382.12  215.83
   2  -3   2 6462.25  204.95
   2   3  -2 6373.53  245.82
  -2   3   2 6423.63  138.89
  -2   3   2 6535.42  216.78
  -2  -3  -2 6481.78  271.00
  -2  -3  -2 6446.22  188.98
   2  -3   2 6218.08  240.78
  -2   3   2 6367.52  195.19
   2  -3   2 6337.55  241.04
  -2   3   2 6426.72  239.64
  -2  -3  -2 6663.69  271.70
   2   3  -2 6444.12  242.06
   2  -3   2 6555.44  251.26
  -2   3   2 6473.52  228.54
  -2  -3  -2 6380.82  238.23
  -2  -3  -2 6568.09  226.07
   2  -3   2 6390.62  245.24
   2  -3  -3 1963.74   69.35
   2   3   3 1872.17  105.43
   2  -3  -3 1939.07  121.90
  -2   3  -3 2000.09  121.70
  -2   3  -3 1873.74  117.25
  -2   3  -3 2101.72  110.19
   2  -3  -3 2063.94  124.09
  -2   3  -3 1977.70   84.36
   2  -3  -3 1926.45   96.59
  -2  -3   3 1939.37  117.89
  -2   3  -3 1947.43   77.88
   2  -3  -3 1917.65   69.76
  -2  -3   3 1971.83  123.59
  -2  -3   3 2024.97   99.21
   2   3   3 2075.51  141.66
   2   3   3 1989.64  118.56
   2   3   3 1967.06  118.86
   2   3  -3 1947.97  130.16
   2  -3   3 1951.64  119.21
  -2  -3  -3 1935.66  157.09
  -2   3   3 1915.46  118.04
   2   3  -3 1965.62  117.90
  -2   3   3 1932.72   93.81
  -2  -3  -3 2049.90  110.11
   2  -3   3 1989.54  128.46
   2  -3   3 1840.39  119.59
  -2   3   3 1920.04  120.06
  -2  -3  -3 1853.82  113.90
  -2   3   3 1896.86   68.85
  -2  -3  -3 1927.40   80.26
   2  -3   3 1993.14  103.79
   2   3  -3 1950.09  118.27
   2   3  -3 1921.42  116.08
   2   3   4 1841.69  126.31
   2  -3  -4 1877.35  101.30
   2  -3  -4 1895.89  131.97
   2   3   4 1769.63  112.14
  -2   3  -4 1841.80  122.32
  -2  -3   4 1985.29  129.82
  -2   3  -4 1839.13   84.91
  -2   3  -4 1800.89  122.11
   2  -3  -4 1766.24  183.65
   2   3   4 1860.66  121.40
   2   3   4 1938.65  114.84
  -2   3  -4 1790.00  122.85
   2  -3  -4 1727.72   49.96
  -2   3  -4 1801.17   84.84
  -2  -3   4 1866.70  134.23
  -2  -3   4 1871.66  105.46
   2  -3  -4 1714.19   49.12
  -2   3   4 1934.62  128.41
   2   3  -4 1822.77   99.76
   2   3  -4 1824.52  120.18
   2   3  -4 1871.69  129.31
  -2   3   4 1828.18   98.41
  -2  -3  -4 1798.07  121.05
   2  -3   4 1858.94  126.45
  -2   3   4 1756.56   85.98
   2   3  -4 1936.42  181.39
  -2  -3  -4 1978.00  116.36
   2  -3   4 1845.67  117.82
  -2   3   4 1850.97  128.21
   2  -3   4 1874.19  165.50
   2  -3   4 1925.81  133.60
  -2  -3  -4 1958.19  128.25
   2   3   5 3316.46  247.15
  -2  -3   5 3459.62  200.79
  -2  -3   5 3459.62  182.00
  -2  -3   5 3364.73  164.72
  -2   3  -5 3362.86  186.14
   2  -3  -5 3387.77  196.71
  -2  -3   5 3560.62  213.67
   2   3   5 3363.06  180.38
  -2   3  -5 3288.47  140.53
   2   3   5 3355.76  201.43
   2  -3  -5 3467.82  162.95
  -2   3  -5 3557.69  262.69
   2   3   5 3435.08  187.62
  -2   3  -5 3365.77  143.34
  -2   3  -5 3294.33  187.77
   2  -3  -5 3466.74  195.87
   2  -3   5 3431.17  205.37
   2   3  -5 3436.61  157.34
  -2   3   5 3470.10  198.89
   2   3  -5 3594.20  202.06
   2   3  -5 3314.96  195.26
   2  -3   5 3458.17  175.65
  -2  -3  -5 3104.52  194.29
  -2  -3  -5 3352.42  186.90
   2  -3   5 3505.88  200.02
  -2  -3  -5 3520.64  187.24
  -2   3   5 3616.72  202.23
  -2   3   5 3455.95  202.56
   2  -3   5 3264.81  193.89
   2   3  -5 3126.47   94.23
  -2   3   5 3200.96  158.73
  -2   3  -6  445.95   86.85
  -2   3  -6  480.96   64.34
  -2  -3   6  396.07   72.27
  -2   3  -6  432.79   92.79
  -2  -3   6  567.53   97.79
  -2   3  -6  550.73   96.29
   2   3   6  447.40   88.05
  -2  -3   6  530.04   81.03
   2  -3  -6  496.88   96.98
  -2   3  -6  377.38   67.26
   2   3   6  280.05  126.75
   2  -3  -6  402.46   69.03
   2   3   6  483.58   99.60
  -2  -3   6  553.11  104.12
   2  -3  -6  446.32   93.62
   2   3   6  287.66   86.82
  -2  -3  -6  520.69   94.85
   2   3  -6  512.91   95.17
   2  -3   6  457.58   82.39
  -2   3   6  422.38  110.29
  -2   3   6  471.03   92.23
   2   3  -6  406.01   65.77
  -2  -3  -6  481.16   88.21
  -2   3   6  404.72   67.54
   2   3  -6  560.23   97.28
  -2   3   6  477.19   95.88
   2  -3   6  477.32   93.31
  -2  -3  -6  454.79   85.94
   2  -3   6  454.31   90.48
   2  -3   6  467.54   97.62
  -2   3  -7  265.15   80.83
  -2   3  -7  370.32   83.09
   2  -3  -7  171.61   70.87
   2   3   7  266.74   98.75
  -2  -3   7  246.66   89.14
  -2  -3   7  257.52   94.55
   2   3   7  -15.17   81.64
   2   3   7  174.10   79.63
   2  -3  -7  131.89   70.73
   2  -3  -7  164.18   81.94
  -2  -3   7  269.65   76.20
  -2   3  -7  256.80   86.53
   2  -3  -7  249.21   87.56
  -2   3  -7  270.99   78.16
   2   3  -7  219.60   89.48
   2  -3   7  260.42   93.50
   2   3  -7  185.40   72.12
   2  -3   7  177.07   72.43
  -2  -3  -7  232.44   82.51
  -2   3   7  278.22   87.18
   2   3  -7  248.60   87.69
  -2   3   7  294.98   87.14
  -2  -3  -7  225.27   80.50
  -2  -3  -7  211.88   85.94
   2  -3   7  230.75   89.82
  -2  -3  -7  323.44  119.32
  -2   3   7  -10.55   78.52
   2   3  -7  178.94   67.06
   2  -3  -8   43.90   66.85
   2  -3  -8   24.70   65.41
  -2   3  -8   96.38   62.45
  -2   3  -8   57.67   64.23
  -2   3  -8   47.24   68.95
   2   3   8   20.83   67.28
   2   3  -8   28.05   66.88
   2   3  -8   24.95   68.50
  -2   3   8    8.34   65.17
  -2  -3  -8   27.61   59.95
  -2  -3  -8   15.08  100.80
  -2  -3  -8   68.03   61.94
   2  -3  -9   85.24   77.54
  -2   3  -9   47.37   86.17
   2   3   9    0.46   84.30
   2  -3  -9   32.56   83.44
  -2   3  -9   97.21   78.38
  -2  -3  -9  137.70   81.33
  -2  -3  -9   49.47   78.28
   2   3  -9   32.84   85.05
  -2  -3  -9   98.89  115.42
   2  -3   9   49.35   93.65
  -2   3   9  -17.88   85.09
   2   3  -9   69.22   80.15
   2  -3 -10  524.75  158.38
   2   3  10    0.43  160.89
   2  -3 -10  334.49  145.62
  -2   3 -10  480.88  148.83
  -2   3 -10  310.06  157.18
   2   3 -10  611.71  158.77
  -2  -3 -10  545.28  146.82
   2  -3  10  566.95  173.34
   2   3 -10  560.05  147.93
  -2  -3 -10  409.18  146.92
  -2  -3  11 1782.52  281.29
   2  -3 -11 1637.36  243.26
   2   3  11 1331.47  268.05
  -2   3 -11 1707.39  247.65
   2  -3 -11 1613.23  253.20
  -2  -3 -11 1772.34  258.42
  -2  -3 -11 1578.43  257.80
   2   3 -11 1598.90  250.07
   2  -3  11 1807.86  276.73
   2   3  12   85.01  107.91
  -2  -3  12  227.39  113.93
   2  -3 -12   -0.06   95.89
   2  -3 -12   94.81  102.97
  -2   3 -12    4.15   95.55
  -2  -3 -12   67.53   94.20
  -2  -3 -12   81.03   98.75
   2  -3  12  147.95  104.15
   2   3 -12   -5.61   91.94
   2  -3 -13 1158.17  180.95
  -2  -3  13 1375.51  294.21
  -2   3 -13 1282.76  187.19
   2  -3 -13  933.18  185.27
   2   3 -13    5.65  269.72
  -2  -3 -13 1099.93  192.56
   2  -3  13 1183.30  190.49
  -2  -3 -13  963.29  195.31
  -2   3 -14  124.55   57.73
   2  -3 -14    1.06   54.10
  -2  -3  14    4.46   60.41
  -2  -3 -14   22.22   44.96
  -2  -3 -14  101.08   52.84
   2  -3  14   -1.84   62.70
   2   3 -14   -3.34   56.22
   2  -4   0 2408.15  137.29
   2  -4   0 2289.70  128.25
  -2   4   0 2332.80  102.71
   2   4   0 2377.37  109.20
   2   4   0 2389.01  130.38
   2   4   0 2581.05   86.50
   2   4   0 2247.39  128.42
   2   4   0 2351.97  128.25
   2  -4   0 2342.63   63.78
  -2   4   0 2370.08  196.36
  -2   4   0 2363.74  130.27
  -2  -4   0 2352.53  128.23
  -2   4   0 2291.56  128.99
   2   4   0 2361.03  121.60
   2  -4   0 2302.17  131.90
  -2  -4   0 2523.39  113.81
  -2  -4   0 2396.55  130.85
   2  -4   0 2259.55  129.48
   2   4   1 3938.49  151.34
  -2  -4   1 4065.35  191.43
   2  -4  -1 3984.11  161.70
   2   4   1 4141.99  170.38
  -2   4  -1 4193.45  196.43
   2   4   1 3950.13  177.75
   2   4   1 4017.85  167.38
  -2  -4   1 3921.65  232.20
  -2  -4   1 3870.89  159.67
   2  -4  -1 3793.66  160.98
   2  -4  -1 3973.94  163.58
   2   4   1 4003.45  182.59
  -2   4  -1 3834.81  132.29
   2   4   1 4204.14  150.90
  -2   4  -1 3914.42  181.41
   2  -4  -1 3996.43  178.69
  -2  -4   1 4011.19  185.80
  -2   4  -1 3819.53  179.84
   2   4  -1 4092.77  165.83
   2  -4   1 3867.80  119.93
  -2   4   1 4113.61  233.43
   2   4  -1 3801.24   83.67
   2  -4   1 3812.09  186.55
   2  -4   1 3831.66  184.31
   2   4  -1 3743.75  171.65
  -2   4   1 3972.08  193.40
   2   4  -1 3777.18  178.44
  -2  -4  -1 4034.56  205.32
   2   4  -1 3755.55  182.60
  -2  -4  -1 3963.54  182.47
  -2   4   1 3929.07  173.02
  -2  -4  -1 4031.96  159.62
  -2   4   1 3840.82  153.59
   2  -4   1 3831.22  182.90
   2   4   2 2826.37  152.11
  -2  -4   2 2862.82  162.21
  -2  -4   2 2888.48  141.20
  -2  -4   2 2979.51  144.78
  -2   4  -2 2943.50  162.58
   2  -4  -2 2982.73  143.34
  -2  -4   2 3054.00  163.18
  -2   4  -2 2756.43  103.21
   2   4   2 2820.92  127.82
  -2   4  -2 2709.27  151.16
   2  -4  -2 3051.99  158.54
   2   4   2 2958.75  140.97
   2  -4  -2 2936.17  122.97
   2  -4  -2 2843.76  123.04
   2  -4  -2 3036.46  147.15
   2   4   2 2973.92  141.31
  -2  -4  -2 3111.01  132.66
   2   4  -2 2956.86  160.97
   2  -4   2 2826.49  114.86
  -2  -4  -2 2871.50  156.81
   2   4  -2 3028.40  145.76
  -2  -4  -2 2923.33  118.10
   2   4  -2 3014.03  156.40
  -2   4   2 2979.71  142.58
   2  -4   2 3069.64  168.82
  -2   4   2 2964.80  188.94
  -2  -4  -2 2673.67  121.35
   2   4  -2 2819.94  140.08
   2  -4   2 2885.21  156.56
  -2  -4  -2 3016.19  133.60
  -2   4   2 2853.30  153.22
   2  -4   2 2852.58  161.08
   2  -4   2 2870.77  157.94
  -2   4  -317799.26  611.17
  -2  -4   316765.95  599.49
  -2   4  -316790.78  509.28
  -2   4  -316497.70  614.52
   2   4   316723.95  606.13
  -2  -4   316241.52  624.98
   2   4   316308.91  587.01
   2   4   316430.89  581.37
   2  -4  -316580.47  521.09
   2   4   316379.05  615.04
   2  -4  -317159.55  612.10
  -2   4  -317338.15  653.29
  -2   4  -316640.77  519.84
   2  -4  -316836.00  561.48
   2  -4  -317439.77  641.26
   2  -4  -317475.05  650.69
  -2  -4   316666.32  609.96
  -2   4   316818.42  654.97
   2  -4   316909.80  635.37
  -2   4   317077.34  622.22
  -2  -4  -317013.72  606.83
  -2  -4  -317195.41  611.60
  -2  -4  -317491.53  531.49
   2  -4   316719.53  636.72
  -2  -4  -317019.91  632.92
  -2   4   316521.32  619.14
  -2   4   316932.30  476.40
   2   4  -317116.93  606.46
  -2  -4  -317310.62  544.07
  -2  -4  -317653.47  632.79
   2  -4   317204.67  649.33
   2  -4   317210.59  651.89
   2   4  -317160.47  626.74
   2   4  -316860.91  714.13
   2  -4  -4 2015.36  146.86
   2   4   4 1844.05  130.44
  -2   4  -4 1909.73  144.86
  -2   4  -4 2027.91  141.04
  -2  -4   4 2014.86  126.49
  -2  -4   4 2023.79  153.80
   2   4   4 1887.25  122.61
   2   4   4 2035.32  145.99
   2  -4  -4 1922.34  100.15
  -2  -4   4 2013.72  199.83
  -2  -4   4 2100.17  153.02
   2  -4  -4 2031.63  148.27
   2  -4  -4 1941.75   98.54
   2   4   4 2030.19  142.01
  -2   4  -4 2014.29   90.58
  -2   4  -4 2111.37  135.44
   2  -4  -4 1917.74  122.93
  -2   4  -4 2022.58   92.29
  -2  -4  -4 1763.61   68.07
   2   4  -4 2142.19  148.90
   2  -4   4 2051.81  156.75
  -2   4   4 1915.05   93.82
  -2  -4  -4 2091.84  189.41
  -2  -4  -4 1859.95   73.37
   2   4  -4 1894.75  121.89
   2  -4   4 2061.27  153.19
  -2   4   4 2126.31  146.61
  -2   4   4 1912.42  121.57
   2  -4   4 2074.13  155.18
   2   4  -4 2192.18  145.91
  -2  -4  -4 1876.73  141.69
   2  -4   4 2015.69  129.77
  -2   4   4 2002.97  146.90
  -2  -4  -4 2062.44  141.56
   2  -4  -5 2946.94  272.84
  -2   4  -5 3121.31  195.24
   2  -4  -5 3088.30  198.11
  -2   4  -5 2780.21  130.35
  -2  -4   5 3002.01  197.92
   2   4   5 3023.25  184.54
  -2   4  -5 2519.59  128.71
   2   4   5 2956.93  256.24
   2  -4  -5 2944.88  174.89
  -2   4  -5 3127.87  197.57
  -2  -4   5 3017.77  212.83
  -2   4  -5 2897.06  189.43
   2   4   5 3015.18  199.40
  -2  -4   5 2906.20  195.54
  -2  -4   5 3114.97  179.83
   2   4   5 2895.15  253.88
  -2  -4  -5 2899.20  184.89
  -2   4   5 2789.64  166.86
  -2  -4  -5 2904.25  197.57
  -2   4   5 2929.26  200.00
   2  -4   5 2992.49  188.22
  -2   4   5 2671.04  148.71
   2   4  -5 2852.39  218.28
  -2  -4  -5 2824.20  185.94
   2  -4   5 2932.79  202.48
   2   4  -5 2953.10  197.11
   2  -4   5 3025.89  195.12
  -2   4   5 2752.92  191.45
   2   4  -5 3073.91  204.53
   2  -4   5 2751.84  183.38
   2   4   6  154.65   79.55
  -2   4  -6  229.42   75.17
  -2   4  -6  143.32   76.20
  -2  -4   6  214.65   74.21
   2  -4  -6  246.84  117.15
  -2  -4   6  223.24  109.14
   2   4   6   10.94   68.51
  -2  -4   6  130.61  125.10
  -2   4  -6  180.00   72.29
  -2  -4   6  150.78   62.38
   2  -4  -6  127.42   72.25
   2  -4  -6  100.40   66.07
   2   4   6  176.47   70.19
   2   4   6  163.93   68.58
   2  -4   6  173.94   80.83
  -2   4   6  121.03   64.58
   2  -4   6  179.02   75.44
   2  -4   6  147.00   78.95
  -2  -4  -6  168.80   72.32
  -2   4   6  167.49   77.49
   2   4  -6  232.20  117.38
   2   4  -6  126.47   76.34
  -2  -4  -6  107.04   70.78
  -2  -4  -6  140.93   68.59
  -2   4   6  168.83   75.95
   2   4  -6  163.93   58.51
   2  -4  -7  882.50  135.99
   2   4   7  890.01  142.13
  -2  -4   7 1004.61  136.08
   2  -4  -7 1104.31  152.66
  -2   4  -7  903.47  213.58
  -2   4  -7  955.49  138.35
  -2  -4   7  811.64  132.04
   2  -4  -7  763.14  133.62
   2  -4  -7  869.62  144.88
  -2   4  -7  887.39  142.93
   2   4   7  915.81  138.29
   2   4  -7  696.92  182.24
   2   4  -7 1006.05  146.47
   2   4  -7  903.14  147.88
   2  -4   7  766.01  149.52
   2  -4   7  893.35  140.82
  -2  -4  -7  938.93  137.90
  -2  -4  -7  916.57  135.32
  -2  -4  -7  890.57  150.59
  -2  -4  -7  885.26  143.10
  -2   4  -8  151.54   77.51
  -2   4  -8  109.81   74.15
  -2   4  -8   87.74   76.53
   2  -4  -8  124.27   78.34
   2   4   8  -12.96   75.43
   2  -4  -8   56.04   74.97
  -2  -4  -8  -10.00   72.70
   2   4  -8   39.42   78.56
   2   4  -8   78.60   80.51
  -2  -4  -8   35.32   77.27
  -2  -4  -8   38.36   71.69
  -2   4  -9  -46.56  305.20
  -2   4  -9  952.67  176.65
   2  -4  -9  842.16  179.93
   2   4   9   -1.44  208.60
   2  -4  -9 1112.98  184.18
  -2  -4  -9  737.76  292.44
   2   4  -9 1346.15  186.08
  -2  -4  -9  981.50  181.11
  -2  -4  -9  833.58  172.62
   2  -4   9 1245.91  206.77
   2   4  -9 1513.53  193.94
  -2   4 -10 2183.48  299.61
   2   4  10   -3.28  288.06
  -2   4 -10 1870.43  254.39
   2  -4 -10 1808.75  244.21
   2  -4 -10 1879.34  253.37
   2   4 -10 1796.61  250.43
   2  -4  10 1890.12  280.79
  -2  -4 -10 2002.38  261.38
   2   4 -10 1994.17  265.44
  -2  -4 -10 2021.72  264.98
   2  -4 -11   -5.62  107.97
  -2   4 -11   -3.80  107.37
  -2  -4  11  294.58  121.72
   2  -4 -11  114.76  168.07
   2   4  11  -13.59  111.14
  -2  -4 -11  171.04  105.85
   2  -4  11  162.00  121.08
  -2  -4 -11  136.32  161.87
  -2   4 -12    3.04   93.08
   2  -4 -12    5.12  135.56
   2  -4 -12  103.70   98.42
  -2  -4  12  128.23  105.05
  -2  -4 -12   23.15   98.86
  -2  -4 -12   98.76   95.00
   2  -4  12  182.94  100.47
   2   4 -12    2.06   87.65
   2  -4 -13   67.95   78.92
  -2  -4  13   40.21  122.60
   2  -4 -13   -0.52   71.94
  -2  -4 -13    2.06  116.56
   2   4 -13   -0.38   74.00
   2  -4  13  143.15   78.09
  -2  -4 -13  101.07   76.25
  -2   4 -14   -2.34   46.77
   2  -4 -14   -1.33   48.88
  -2  -4  14    1.74   51.41
  -2  -4 -14   12.41   47.63
   2   4 -14   -0.26   50.03
   2  -4  14  128.98   52.12
   2   5   0  149.82   39.46
  -2   5   0   86.02   61.33
  -2   5   0  137.92   51.80
   2  -5   0  111.08   50.81
   2  -5   0  148.87   20.74
   2  -5   0  113.68   37.20
  -2   5   0  131.07   35.76
  -2   5   0  129.32   53.02
   2   5   0  197.65   28.68
  -2  -5   0  130.18   50.87
   2   5   0  164.45   48.00
   2  -5   0  230.83   80.81
   2   5   0  118.28   54.73
   2  -5   0  180.91   56.04
  -2  -5   0  125.58   54.59
   2   5   0  163.52   80.72
  -2  -5   0  117.45   56.78
  -2  -5   0  148.78   63.71
   2   5   1  457.20   74.62
   2   5   1  497.15   69.53
  -2  -5   1  437.47   76.07
   2   5   1  407.38   54.42
   2  -5  -1  424.15   58.67
   2  -5  -1  429.80   75.23
   2   5   1  398.03   75.86
  -2   5  -1  444.27  124.20
   2  -5  -1  382.10   68.04
  -2  -5   1  475.26   64.66
   2  -5  -1  455.85   99.14
   2   5   1  426.51   54.09
  -2   5  -1  467.51   45.71
  -2   5  -1  408.64   74.01
  -2   5  -1  381.20   77.62
  -2  -5   1  772.70   82.59
   2   5  -1  318.22   59.90
   2   5  -1  383.64   75.30
  -2   5   1  535.37   71.41
   2  -5   1  592.19   78.32
  -2  -5  -1  477.25   79.67
   2  -5   1  420.03   78.54
  -2  -5  -1  676.26   75.60
   2   5  -1  385.86   22.00
   2  -5   1  727.08   88.50
  -2  -5  -1  462.76   97.66
  -2   5   1  341.44   90.55
  -2   5   1  421.82   71.68
   2   5  -1  482.86   70.85
  -2   5   1  399.98   86.12
   2   5  -1  508.85   72.90
   2  -5   1  408.76   38.22
  -2  -5  -1  541.34   89.43
   2   5   2   13.20   23.65
  -2   5  -2   16.76   16.61
  -2   5  -2  -20.42   53.46
   2  -5  -2   33.50   25.01
   2   5   2   47.41   33.15
   2  -5  -2    8.69   29.68
  -2  -5   2    4.32   36.62
   2  -5  -2   22.76   32.16
   2   5   2   17.67   28.90
   2  -5  -2  -25.00   26.16
  -2  -5   2  -32.01   36.88
  -2  -5   2   20.04   27.80
  -2   5  -2   16.03   34.64
  -2  -5   2   14.62   35.85
   2   5   2   34.45   27.53
  -2  -5   2   -2.85   32.21
  -2   5  -2   82.16   36.94
   2   5   2   16.18   34.21
  -2  -5  -2  -18.08   34.64
  -2  -5  -2   16.69   25.30
  -2   5   2  -30.24   30.34
  -2  -5  -2   26.93   25.35
   2   5  -2   46.16   28.82
   2  -5   2   -1.37   37.02
  -2  -5  -2   11.35   41.82
   2  -5   2   26.90   34.43
   2   5  -2    6.05   31.68
   2  -5   2   -7.86   20.95
  -2   5   2  -21.50   29.54
   2   5  -2   19.07   34.46
   2  -5   2   24.98   34.67
  -2   5   2   24.74   34.18
  -2   5   2  -28.26   37.05
  -2  -5  -2   84.80   26.99
  -2   5  -3  158.93   46.68
  -2   5  -3   85.75   61.89
  -2   5  -3  157.77   60.28
  -2   5  -3  131.89   29.24
  -2  -5   3  172.44   65.31
  -2  -5   3  108.98   67.01
   2   5   3   96.91   50.92
  -2   5  -3   91.96   26.43
   2   5   3  162.28   50.06
  -2  -5   3  124.71   52.85
   2  -5  -3  148.38   37.76
   2  -5  -3   91.15   38.47
   2  -5  -3  159.91   54.19
   2   5   3  111.17   42.07
   2  -5  -3  120.24   53.55
   2   5   3  145.97   58.93
  -2  -5   3  162.13   54.79
   2  -5  -3  101.53   58.81
  -2  -5   3   97.11   64.28
   2   5   3  102.55   58.98
   2   5  -3  184.78   61.85
   2   5  -3  138.20   52.38
   2  -5   3  115.93   63.54
  -2  -5  -3  126.18   49.57
  -2  -5  -3   81.13   54.30
   2  -5   3  187.81   43.98
  -2  -5  -3  117.42   40.02
  -2  -5  -3  107.69   45.55
  -2  -5  -3  150.23   57.62
   2  -5   3  204.27   60.88
   2  -5   3   46.91   68.58
  -2   5   3  145.90   55.86
   2  -5   3   96.87   64.06
  -2   5   3  153.21   50.44
   2   5  -3   96.81   53.86
  -2   5   3  146.69   59.91
   2  -5  -4  372.55   74.32
  -2   5  -4  311.51   80.23
   2  -5  -4  359.46   82.22
  -2  -5   4  405.13  137.54
   2   5   4  335.76   83.49
  -2   5  -4  389.78   85.40
   2  -5  -4  283.41   82.69
   2   5   4  156.71   96.34
   2   5   4  313.91   76.34
   2   5   4  314.42   79.26
  -2   5  -4  572.42   78.32
  -2  -5   4  294.17   76.15
  -2  -5   4  348.42   82.47
   2  -5   4  302.45  133.87
   2  -5   4  503.28   71.66
  -2   5   4  286.17   85.20
   2   5  -4  393.36   87.21
   2   5  -4  295.00   81.04
  -2   5   4  330.12   70.72
   2   5  -4  243.50   72.40
   2  -5   4  261.67  139.67
  -2   5   4  381.52   81.63
  -2  -5  -4  315.26   76.65
   2  -5   4  260.65   92.31
  -2  -5  -4  312.67   83.13
  -2  -5  -4  251.84   78.60
   2  -5  -5 1023.79  133.06
   2  -5  -5  994.40  134.17
   2   5   5  827.28  124.08
  -2  -5   5  977.29  143.21
   2   5   5 1058.14  130.57
  -2  -5   5 1036.33  127.16
  -2   5  -5  960.74  128.86
  -2   5  -5 1119.71  126.39
   2   5   5  924.21  131.67
   2   5   5  690.15  109.37
  -2   5  -5  854.10  134.68
   2  -5  -5 1042.85  126.06
  -2  -5   5 1090.62  138.06
  -2  -5   5  821.88  127.00
   2   5  -5 1047.67  136.72
   2   5  -5  971.55  116.11
   2   5  -5 1130.30  204.12
  -2  -5  -5 1061.67  134.01
  -2   5   5  955.82  129.00
  -2  -5  -5 1094.04  125.59
  -2   5   5  917.83  137.74
   2  -5   5  969.05  143.36
  -2   5   5  840.58  114.86
  -2  -5  -5 1084.02  130.56
   2  -5   5 1000.81  120.11
   2  -5   5 1087.40  149.51
   2  -5   5 1052.66  136.53
  -2   5  -6  239.95   84.35
   2   5   6  156.16   81.56
  -2   5  -6  255.86   84.38
   2   5   6    3.69   79.51
  -2   5  -6  300.08   82.02
   2  -5  -6  141.82   82.55
   2  -5  -6  176.10   86.82
   2   5   6  155.99   81.71
  -2  -5   6  234.21   77.32
  -2  -5   6  155.27   86.72
   2  -5  -6  180.23   89.07
   2  -5   6  175.39   89.34
   2  -5   6  194.94   82.42
   2   5  -6  190.34   85.78
  -2  -5  -6  135.40   80.20
  -2  -5  -6  130.59   84.53
   2   5  -6  280.34  132.43
  -2   5   6  156.69   75.93
  -2  -5  -6  224.06   85.41
   2   5  -6  230.30   73.88
  -2   5  -7  245.73  107.07
   2   5   7   12.31  107.14
   2  -5  -7  170.35  102.06
   2  -5  -7  245.01  108.05
  -2   5  -7  340.88  107.82
  -2  -5   7  422.67  107.49
  -2  -5   7  303.00  110.34
   2  -5  -7  421.85  115.10
  -2  -5  -7  258.50  106.13
   2   5  -7  364.06  107.05
   2  -5   7  393.65  108.23
  -2  -5  -7  340.36  112.45
   2   5  -7  211.05   97.61
  -2   5   7   66.36   92.29
   2   5  -7  335.88  170.22
  -2  -5   8  622.38  247.99
  -2   5  -8  563.43  150.76
   2  -5  -8  442.38  147.13
  -2   5  -8  683.91  160.42
  -2   5  -8  837.36  165.68
   2  -5  -8  809.47  153.98
  -2  -5  -8  693.15  148.04
  -2  -5  -8  759.73  153.90
   2   5  -8  724.78  157.94
  -2  -5  -8  465.05  156.58
   2   5  -8  579.01  154.66
   2  -5   8  482.13  164.50
  -2   5  -9  -35.12   78.38
   2  -5  -9  -18.54   72.32
   2  -5  -9   -4.76   69.61
  -2   5  -9   -0.54   67.38
  -2  -5  -9   79.63   77.40
   2  -5   9    8.73   80.55
  -2  -5  -9   47.32   71.87
   2   5  -9  161.71   69.70
  -2  -5  -9  -20.57   69.09
   2   5  -9  -30.15   71.68
  -2   5 -10  355.42  152.71
   2  -5 -10  469.93  164.07
   2  -5 -10  254.55  159.76
  -2   5 -10  357.59  184.94
   2   5 -10  567.70  156.70
  -2  -5 -10  226.89  162.50
   2   5 -10  669.83  164.94
   2  -5  10  517.19  174.04
  -2  -5 -10  556.63  159.55
   2  -5 -11   22.56   59.08
  -2  -5  11  -17.32   67.22
  -2   5 -11    5.12   60.86
   2  -5 -11   -2.50   61.17
   2  -5  11   -7.37   64.71
  -2  -5 -11    2.07   61.51
  -2  -5 -11   31.22   59.33
   2   5 -11    1.15   56.63
  -2   5 -12    5.95   82.08
   2  -5 -12   -3.64   78.13
   2  -5 -12  -42.96   88.29
  -2  -5  12   63.08   83.91
  -2  -5 -12  177.59   83.89
   2   5 -12    3.03   74.39
   2  -5  12   99.10   87.86
  -2  -5 -12   73.76   84.13
  -2   5 -13    0.27   60.45
   2  -5 -13   -1.30   57.41
  -2  -5  13   86.02   96.54
   2   5  13   40.46   56.99
   2  -5 -13    0.64   63.13
   2   5 -13    1.15   57.40
   2  -5  13   80.59   60.38
  -2  -5 -13    8.03   56.54
   2   6   0 6234.89  285.71
   2   6   0 6242.05  300.49
   2  -6   0 6489.85  412.48
   2  -6   0 6434.02  322.57
  -2  -6   0 7466.35  352.68
   2   6   0 6366.70  312.77
  -2   6   0 6213.01  335.64
  -2   6   0 5906.68  303.12
   2   6   0 5854.35  262.23
  -2  -6   0 6471.60  410.80
   2  -6   0 6318.85  262.73
   2  -6   0 6172.84  306.70
  -2   6   0 6116.43  308.07
  -2   6   0 6269.20  265.24
  -2  -6   0 7089.33  335.52
   2   6   0 6297.81  317.73
  -2  -6   0 6740.69  293.30
   2  -6  -1 2933.46  163.40
   2  -6  -1 2944.35  194.70
  -2  -6   1 2835.72  195.16
   2  -6  -1 2825.86  178.49
   2   6   1 2849.53  178.13
   2  -6  -1 2706.76  172.13
   2   6   1 2704.64  195.27
   2   6   1 2916.04  153.95
  -2   6  -1 2940.02  197.68
   2   6   1 2820.82  187.31
   2   6   1 2434.91  154.11
  -2  -6   1 3052.10  173.21
  -2   6  -1 2562.21  182.57
  -2   6  -1 2791.15  145.51
  -2   6  -1 2851.59  207.46
   2   6  -1 2647.38  184.55
   2  -6   1 2568.49  124.26
   2   6  -1 2694.00  167.71
   2   6  -1 2629.09  182.48
  -2   6   1 2678.64  187.41
  -2  -6  -1 2872.14  171.16
  -2  -6  -1 2729.99  157.65
   2   6  -1 2720.40  192.58
  -2   6   1 2819.81  209.67
   2  -6   1 2731.93  194.21
  -2   6   1 2694.17  180.66
  -2  -6  -1 2825.97  185.00
  -2  -6  -1 2755.45  199.20
  -2   6   1 2939.17  166.03
   2  -6   1 2835.48  272.25
   2  -6  -2 1805.83  137.88
   2  -6  -2 1842.67  132.71
  -2  -6   2 1943.24  144.96
   2  -6  -2 1721.08  134.91
   2   6   2 1773.34  160.95
   2   6   2 1895.58  147.24
   2   6   2 1807.73  130.82
  -2   6  -2 1662.29  157.64
  -2   6  -2 1771.23  171.90
   2   6   2 1539.91  137.48
  -2   6  -2 1874.78  162.25
   2  -6  -2 1622.31  155.37
   2   6   2 1682.63  236.45
  -2  -6   2 1756.36  154.72
   2  -6   2 1733.68  110.40
  -2   6   2 1738.82  143.88
   2   6  -2 1697.46  145.65
  -2  -6  -2 1715.53  137.03
  -2  -6  -2 1850.67  130.19
   2  -6   2 1756.30  157.81
  -2  -6  -2 1904.93  179.99
   2   6  -2 1948.30  141.89
  -2   6   2 1865.32  153.65
   2   6  -2 1757.24  152.04
  -2   6   2 1717.96  175.83
  -2  -6  -2 1735.60  203.35
  -2   6   2 1839.69  145.90
   2   6  -2 1724.51  160.24
  -2  -6  -2 1748.79  161.56
  -2  -6   3 1098.84  126.05
  -2   6  -3 1041.54  117.05
  -2  -6   3 1115.27  138.69
   2   6   3 1075.02  117.06
   2   6   3  908.52  119.11
  -2  -6   3 1177.45  155.74
   2   6   3 1068.77  137.92
  -2   6  -3  956.30  137.59
   2  -6  -3  971.35  154.29
   2   6   3  614.52  101.30
   2  -6  -3  958.87  102.85
   2   6   3  947.17  127.54
   2  -6  -3 1091.94  175.85
   2  -6  -3 1092.00  187.05
  -2  -6   3 1070.67  119.66
  -2   6  -3 1003.30  127.20
  -2   6  -3 1042.83  140.37
  -2  -6  -3 1102.94  117.41
  -2  -6  -3  899.17  143.68
  -2  -6  -3  891.59  108.14
   2   6  -3 1025.56  135.20
   2  -6   3 1327.97  214.32
   2  -6   3  932.81  137.30
   2  -6   3 1014.59  104.25
   2   6  -3 1035.90  123.72
  -2   6   3  972.53  131.85
  -2  -6  -3 1136.56  202.95
   2   6  -3 1058.77  117.89
  -2   6   3  730.22  181.09
  -2   6   3 1077.19  145.29
  -2   6   3 1045.79  116.92
  -2   6  -4 1178.65  130.65
  -2  -6   4 1303.29  200.77
  -2   6  -4 1372.17  219.68
   2   6   4 1394.28  155.45
  -2  -6   4 1212.96  141.50
  -2  -6   4 1086.09  153.58
  -2   6  -4 1306.98  149.36
   2   6   4  642.09  117.74
  -2  -6   4 1297.95  164.94
   2   6   4 1140.18  135.66
   2  -6  -4 1094.75  150.39
   2  -6  -4 1207.94  144.69
   2   6   4 1208.80  200.62
   2  -6  -4 1193.34  140.56
   2   6   4 1111.58  157.25
  -2  -6  -4 1055.19  148.21
  -2   6   4 1279.90  143.89
   2   6  -4 1270.06  152.51
   2  -6   4 1179.81  151.33
   2  -6   4 1055.02  120.75
  -2   6   4 1026.72  128.42
  -2  -6  -4 1356.18  135.70
   2   6  -4 1232.89  144.10
   2  -6   4 1159.67  150.73
   2  -6   4 1218.29  166.98
   2   6  -4 1149.23  196.09
  -2   6   4 1267.65  216.38
   2   6   5  358.79  118.83
   2  -6  -5  551.48  115.31
  -2  -6   5  847.32  186.20
   2  -6  -5  484.19  129.28
  -2   6  -5  681.80  126.50
  -2  -6   5  624.66  121.69
  -2   6  -5  684.04  172.31
   2  -6  -5  592.08  119.38
   2   6  -5  569.44  117.56
   2  -6   5  609.59  125.58
   2  -6   5  561.00  131.66
  -2  -6  -5  499.83  121.56
   2   6  -5  660.96  122.97
   2   6  -5  749.38  128.42
  -2  -6  -5  396.71  117.92
  -2   6   5  524.62  114.20
  -2  -6  -5  551.33  121.87
   2  -6   5  627.28  112.68
  -2  -6   6  417.92  122.42
   2  -6  -6  393.52  130.81
  -2   6  -6  729.18  128.28
  -2   6  -6  507.70  126.02
   2  -6  -6  434.30  129.97
   2  -6  -6  487.71  130.37
  -2  -6  -6  485.27  122.82
  -2  -6  -6  362.30  127.09
   2   6  -6  494.59  136.24
   2   6  -6  588.98  130.28
   2  -6   6  415.42  135.50
   2  -6  -7  620.77  172.43
  -2   6  -7  904.61  170.32
  -2   6  -7 1271.10  174.41
  -2  -6   7 1005.79  189.43
   2  -6  -7  979.37  171.93
   2  -6  -7  384.22  168.37
  -2  -6   7  533.48  176.98
   2  -6   7 1127.14  171.44
   2   6  -7 1127.28  171.96
  -2  -6  -7  738.96  161.22
  -2  -6  -7  892.28  169.65
  -2  -6  -7  867.98  166.61
   2   6  -7  910.74  170.56
  -2   6  -8  868.01  178.78
   2  -6  -8  776.48  183.34
  -2   6  -8  841.29  197.64
  -2   6  -8 1048.48  183.19
  -2  -6   8  884.00  206.41
   2   6  -8 1054.39  179.88
  -2  -6  -8  861.37  180.79
   2  -6   8  774.47  209.94
  -2  -6  -8  672.35  193.50
   2   6  -8  840.86  179.64
  -2  -6  -8  820.25  192.89
   2  -6  -9 1825.79  263.25
  -2   6  -9 2161.33  262.37
  -2   6  -9 1903.38  272.88
   2  -6  -9 1915.06  256.91
  -2  -6  -9  868.73  452.39
  -2  -6  -9 1823.51  256.45
   2   6  -9 1848.23  260.45
   2   6  -9 1825.81  252.91
   2  -6   9 1828.57  282.58
  -2  -6  -9 1504.24  274.75
   2  -6 -10  762.20  153.05
  -2   6 -10   -2.44  152.85
  -2   6 -10   65.45  169.51
   2  -6 -10    4.46  154.92
  -2  -6 -10    6.08  155.24
   2   6 -10  836.26  166.24
  -2  -6 -10  230.31  154.89
   2  -6  10  914.75  169.62
   2  -6 -11  145.04  101.06
   2  -6 -11    5.70   97.52
   2   6  11   32.38  109.09
  -2   6 -11    1.86   93.33
  -2  -6  11  198.57  114.49
   2  -6  11  208.68  114.61
   2   6 -11    7.77   99.30
  -2  -6 -11  162.28  101.46
  -2  -6  12   -7.84   68.35
   2  -6 -12   63.52   60.96
   2   6  12    2.41   61.40
   2  -6  12   21.64   68.15
  -2   6  12    4.66   67.41
   2   6 -12   -0.16   57.04
  -2  -6  13   31.62   48.06
   2  -6 -13    5.51   49.73
  -2   6 -13    2.86   48.50
   2  -6  13   20.49   54.54
   2   6 -13    0.45   45.69
  -2   6  13   64.78   55.93
  -2  -6 -13   -7.70   44.48
   2  -7   0 8120.38  406.28
   2   7   0 7852.67  423.47
   2  -7   0 7840.12  414.26
   2   7   0 7730.37  409.74
   2   7   0 6978.78  381.08
  -2  -7   0 7801.34  412.81
  -2   7   0 7535.52  405.09
   2  -7   0 7689.28  405.44
  -2  -7   0 8155.53  409.07
   2  -7   0 8285.85  443.66
  -2   7   0 7696.59  367.00
  -2   7   0 7716.83  422.30
  -2   7   0 7463.08  400.54
  -2  -7   0 7953.61  401.19
   2   7   0 7841.68  399.30
   2  -7  -1 3197.99  233.56
  -2   7  -1 3379.02  238.78
   2   7   1 3487.87  260.36
  -2  -7   1 3554.42  233.76
   2  -7  -1 3185.08  219.27
   2  -7  -1 3515.90  217.02
  -2  -7   1 3206.08  236.36
   2   7   1 3342.91  226.80
  -2  -7   1 3445.53  249.97
  -2   7  -1 3256.07  250.88
   2   7   1 3290.20  230.91
  -2   7  -1 3262.27  236.63
   2  -7  -1 3053.12  236.22
  -2  -7  -1 3226.84  327.61
  -2   7   1 3411.17  225.56
  -2   7   1 3051.10  255.56
   2   7  -1 3291.19  231.20
  -2   7   1 3120.95  237.71
   2  -7   1 2975.69  231.21
  -2   7   1 3347.72  231.51
  -2  -7  -1 2247.65  197.29
   2  -7   1 3208.53  235.53
  -2  -7  -1 3337.56  218.45
   2   7  -1 3097.73  225.67
   2  -7   1 3158.41  233.39
   2   7  -1 3017.77  240.18
   2   7  -1 3290.65  239.47
   2  -7  -2 1975.35  180.87
   2  -7  -2 2046.32  195.50
  -2  -7   2 2195.95  308.39
  -2   7  -2 2136.70  281.62
  -2  -7   2 2692.02  309.74
   2   7   2 2067.65  207.44
   2   7   2 1809.10  165.72
   2  -7  -2 2097.36  177.18
  -2   7  -2 2121.76  286.44
   2   7   2 2009.33  185.81
  -2   7  -2 2218.38  298.48
  -2  -7   2 2037.55  174.55
   2  -7  -2 2100.97  172.83
   2   7   2 2141.02  202.52
  -2  -7   2 2069.59  193.21
   2  -7   2 2033.75  198.52
  -2   7   2 2177.47  196.40
   2  -7   2 2094.23  199.64
  -2   7   2 2093.34  210.91
   2   7  -2 1845.46  174.18
   2   7  -2 2013.50  198.08
   2   7  -2 2090.45  192.13
   2   7  -2 2227.91  192.49
  -2  -7  -2 2023.65  186.67
  -2  -7  -2 2192.64  169.21
   2  -7   2 2135.15  278.06
  -2   7   2 2177.02  189.91
  -2   7   2 2137.85  179.63
  -2  -7  -2 2068.22  199.08
  -2  -7  -2 2015.62  173.06
   2  -7  -3  121.93   69.10
   2  -7  -3  128.80   80.26
   2   7   3   85.36   74.18
   2  -7  -3  102.92   67.06
  -2  -7   3  179.38   72.75
   2   7   3  125.73   67.31
   2   7   3   84.68  133.44
  -2   7  -3   99.27   86.32
   2  -7  -3  103.70   73.38
  -2  -7   3   97.46   79.86
   2   7  -3  232.21   85.98
  -2   7   3  104.99   92.91
  -2  -7  -3  151.92   69.12
  -2   7   3  174.37   76.37
   2  -7   3  167.40   83.84
   2   7  -3  185.10   74.28
  -2   7   3   82.50   76.13
   2   7  -3   98.33   78.26
   2  -7   3  165.28   88.63
  -2  -7  -3  143.33   82.35
   2  -7  -4  236.68   92.37
  -2   7  -4  166.35  162.30
   2   7   4  207.78  109.59
   2  -7  -4  227.96   97.77
  -2  -7   4  305.48   99.30
  -2  -7  -4  236.60  101.66
   2  -7   4  301.58  106.89
  -2  -7  -4  292.62   94.18
   2   7  -4  265.14  106.75
   2   7  -4  175.84   99.21
  -2   7   4  222.22  110.44
   2  -7  -5  159.02   98.46
   2   7   5  186.59  104.38
   2  -7  -5  152.99   97.02
  -2   7  -5  161.39   98.95
  -2  -7   5  224.47  155.19
  -2   7  -5    0.01  100.76
  -2  -7  -5  269.45   92.40
   2   7  -5  206.85  101.02
   2   7  -5  224.66  102.70
  -2   7   5  143.55  110.68
  -2  -7  -5  179.50   97.33
   2  -7   5  190.05  101.04
   2  -7  -6 2231.35  334.68
   2  -7  -6 1713.34  262.86
  -2  -7   6 2243.34  246.84
  -2   7  -6 2148.05  263.93
  -2   7  -6 1993.69  234.57
   2   7   6 1647.30  266.96
  -2  -7  -6 2300.42  240.40
   2   7  -6 1982.15  250.84
  -2  -7  -6 1926.02  242.15
  -2   7   6 1942.53  261.76
   2  -7   6 2042.09  249.83
   2   7  -6 2019.54  236.54
   2  -7  -7  696.54  220.58
   2   7   7  969.08  226.11
   2  -7  -7 1536.25  304.36
  -2  -7   7 1337.39  231.91
  -2   7  -7 1232.22  209.11
  -2   7  -7 1488.49  204.50
  -2   7   7  -92.96  218.47
  -2  -7  -7 1441.17  212.20
   2  -7   7 1700.21  220.96
   2   7  -7 1402.73  207.20
   2   7  -7 1342.09  215.14
  -2  -7  -7 1408.50  217.00
  -2   7  -8  681.46  159.18
   2  -7  -8  378.93  173.97
   2   7   8  415.50  190.74
   2  -7  -8  664.72  163.79
  -2   7  -8    2.83  176.59
  -2  -7  -8  716.18  163.13
  -2  -7  -8  387.56  173.11
   2   7  -8  712.41  167.72
   2   7  -8  662.48  166.60
   2  -7   8    2.14  187.55
   2  -7   8  901.33  184.01
  -2   7  -9    6.16  136.28
  -2  -7   9   29.39  139.28
   2  -7  -9   -0.26  131.45
  -2   7  -9   31.67  139.76
   2  -7   9   83.50  155.30
   2   7  -9  830.91  138.43
  -2  -7  -9  115.71  148.06
   2   7  -9  693.16  129.80
  -2  -7  -9   -3.58  137.93
   2  -7   9  166.48  151.75
   2  -7 -10 1312.86  204.84
  -2   7 -10  112.65  214.38
  -2   7 -10   -0.21  316.43
   2   7  10  270.14  233.12
   2   7 -10 1203.04  207.89
  -2   7  10 1027.36  231.28
   2   7 -10 1577.08  227.30
  -2  -7 -10 1404.23  213.90
   2  -7  10 1344.84  238.37
  -2  -7  11  421.49  138.55
   2   7  11   65.16  119.24
  -2   7 -11    2.01  106.67
   2  -7 -11  373.16  109.32
  -2  -7 -11    2.78  170.32
  -2   7  11  230.67  129.00
   2  -7  11   73.53  126.54
   2   7 -11  397.21  109.38
   2   7  12   83.38   60.04
  -2  -7  12    9.47   49.98
  -2   7 -12    0.26   51.05
   2  -7 -12    0.95   73.21
  -2   7  12    8.54   57.66
   2  -7  12   -1.29   52.34
  -2  -7 -12  -17.33   49.33
  -2   8   0 2845.42  273.31
   2  -8   0 2992.67  262.84
   2   8   0 2977.09  273.62
  -2  -8   0 2803.82  261.20
   2  -8  -1  172.70  101.70
  -2   8  -1  285.93  106.18
   2   8   1  170.26  109.78
  -2  -8   1  189.92  100.95
   2  -8  -1  235.39  100.98
  -2  -8  -1  205.66  109.00
  -2   8   1  251.02  112.95
   2   8  -1  191.35  156.02
   2  -8   1  236.70   99.68
   2   8   2   75.55   95.51
  -2  -8   2  129.16   87.65
   2  -8  -2  136.77   86.89
  -2   8  -2  121.85   94.24
   2  -8  -2  151.64   88.30
   2  -8  -2  102.89   81.86
  -2  -8  -2  140.31   92.03
  -2   8   2  101.04   79.03
   2   8  -2  117.59   91.02
  -2  -8  -2   86.12   91.88
  -2   8   2   80.07   94.10
   2  -8   2  112.64   90.73
   2   8   3  103.26  101.27
   2  -8  -3  153.40   96.45
  -2  -8   3   95.40  142.36
  -2   8  -3    0.20   95.43
   2  -8  -3  143.53   83.45
  -2  -8  -3   37.99  132.23
  -2   8   3  116.09  101.54
   2   8  -3   82.16   98.24
  -2  -8  -3  250.91   97.90
   2  -8   3  274.47   95.36
  -2   8  -4 4863.87  366.58
  -2  -8   4 5095.34  370.30
   2  -8  -4 4795.20  362.72
   2  -8  -4 5026.00  387.47
   2   8   4 4496.73  418.64
   2   8  -4 4740.92  420.44
   2  -8   4 4849.53  511.38
  -2  -8  -4 4860.38  372.71
   2   8  -4 5210.10  380.91
  -2  -8  -4 5378.11  389.04
  -2   8   4 4484.28  393.32
  -2  -8   5 1957.45  374.52
   2  -8  -5 1970.38  257.27
   2   8   5 1052.73  385.52
   2  -8  -5 1869.78  223.58
  -2   8  -5 1905.60  247.03
  -2   8   5 1749.46  262.92
  -2  -8  -5 2096.80  238.36
   2   8  -5 1935.67  253.14
   2   8  -5 1871.88  281.14
  -2  -8  -5 1802.44  237.14
   2  -8   5 1974.67  246.78
   2  -8  -6  317.94  167.08
   2  -8  -6  469.58  150.32
  -2   8  -6  505.13  153.22
  -2  -8   6  320.35  161.81
  -2  -8   6  464.58  156.44
   2   8   6  232.71  165.67
   2  -8   6  543.50  163.59
  -2  -8  -6  605.42  155.68
   2   8  -6  474.44  160.28
  -2   8   6  327.95  169.49
   2   8  -6  552.54  162.55
  -2  -8  -6  437.47  157.79
   2   8   7  510.01  241.46
  -2  -8   7  766.30  234.44
   2  -8  -7 1125.30  204.77
  -2   8  -7 1025.70  204.91
   2   8  -7 1210.39  213.24
   2  -8   7  861.98  216.74
  -2  -8  -7 1034.20  209.78
  -2   8   7  793.05  223.15
  -2  -8  -7 1283.01  203.72
   2  -8   7 1094.83  218.34
   2   8  -7 1165.73  319.69
   2  -8  -8    2.76   77.01
  -2   8  -8   -4.83   86.11
  -2   8  -8    0.30   78.18
   2   8  -8  -14.29   81.10
   2  -8   8  105.46   94.95
   2   8  -8   62.65   76.67
  -2  -8  -8  -22.77   81.63
   2  -8   8  107.86   86.06
  -2  -8  -8   -3.18   79.41
   2  -8  -9    3.93  114.69
   2   8   9  210.29  130.26
  -2  -8   9   19.64  120.45
  -2   8  -9   -3.33  114.86
  -2   8  -9   74.29  121.73
   2  -8   9  177.22  129.30
   2  -8   9   33.15  121.33
  -2   8   9  535.16  129.84
  -2  -8  -9    6.07  174.38
   2   8  -9  193.33  121.84
  -2  -8  -9  202.22  189.58
  -2   8 -10   14.04   60.83
  -2   8 -10    1.85   48.96
   2  -8 -10   17.46   49.73
   2   8  10  -29.30   84.30
  -2  -8  10   -7.57   58.88
   2  -8  10  -25.06   86.69
  -2   8  10  -21.20   56.02
  -2  -8 -10    7.75   49.13
   2   8 -10  -19.20   48.95
   2  -8 -11  159.42   74.79
  -2  -8  11  103.60   88.01
  -2   8 -11    1.36   71.71
   2   8  11   32.90   70.83
   2   8 -11   -1.85   76.39
  -2  -8 -11  188.88   74.41
  -2   8  11   52.07   77.36
   2  -8  11   -1.25   72.38
  -2  -9   0 1303.73  204.60
   2  -9   0 1341.82  206.92
  -2  -9   0 1272.87  215.40
   2   9   0 1230.09  221.83
  -2   9   0 1300.59  217.17
   2  -9  -1  645.41  148.91
  -2   9  -1  674.99  239.24
   2  -9  -1   -3.12  147.18
  -2  -9   1  539.02  144.50
   2   9   1  452.56  161.78
   2   9  -1  542.04  146.23
   2  -9   1  699.25  223.38
  -2  -9  -1  540.33  148.50
  -2   9   1  555.03  157.20
   2  -9  -2   -2.93   98.45
   2   9   2  187.97  105.24
   2  -9  -2  165.20   96.10
  -2   9  -2   -0.01  100.91
  -2  -9   2  122.48   94.50
  -2  -9  -2    6.04  103.31
  -2  -9  -2   57.61  101.68
   2  -9   2  132.29   98.87
  -2   9   2  144.30  106.97
   2   9  -2  223.62   99.92
  -2   9  -3    0.08  179.45
  -2  -9   3  808.24  172.83
   2   9   3  530.04  186.96
   2  -9  -3  682.86  174.01
   2  -9   3  901.46  168.43
   2   9  -3  753.23  167.90
  -2   9   3  723.81  187.26
  -2  -9  -3  733.00  172.99
   2  -9  -4   31.99   87.19
   2  -9  -4  -44.74  129.73
  -2  -9   4   79.54   93.03
  -2   9  -4   -0.46   85.43
   2   9   4   65.79   91.79
  -2  -9   4   31.53   85.32
   2   9  -4   75.82   84.37
  -2  -9  -4   75.67   88.16
   2  -9   4   34.82   86.42
  -2   9   4   24.96   91.33
   2   9   5 4404.13  486.83
   2  -9  -5 5479.71  591.02
   2  -9  -5 5295.75  483.46
  -2   9  -5 5538.59  433.42
  -2  -9   5 5648.52  469.52
  -2  -9  -5 5431.56  463.27
   2  -9   5 5856.12  445.55
  -2  -9  -5 5328.48  449.01
   2   9  -5 5823.20  612.28
  -2   9   5 5254.90  463.29
  -2  -9   6 1954.21  280.98
   2  -9  -6  923.06  462.78
   2  -9  -6 1958.33  274.92
   2   9   6 1193.68  312.16
  -2   9  -6 2027.91  274.99
  -2  -9  -6 2011.44  283.79
   2   9  -6 2070.00  266.39
  -2  -9  -6 1892.63  258.90
   2  -9   6 2178.26  272.85
  -2   9   6 1663.28  292.97
   2   9  -6 1557.40  420.23
   2  -9   6 2131.57  417.61
  -2   9  -7    2.66  108.32
  -2  -9   7  270.14  113.66
   2  -9  -7   -5.05  101.55
   2   9   7    7.74  122.23
   2   9  -7  198.64  104.96
  -2  -9  -7    1.78  105.29
  -2   9   7  124.85  174.04
  -2  -9  -7   88.97  112.61
   2   9  -7   25.49  108.18
   2  -9   7  230.44  114.02
  -2   9  -8    6.77  121.87
  -2  -9   8    2.85  122.00
  -2   9  -8   42.89  133.80
   2   9   8  170.44  135.46
   2  -9  -8   -3.67  119.91
  -2  -9  -8  206.89  125.10
   2   9  -8   93.24  122.49
   2   9  -8  764.72  119.19
  -2   9   8  438.13  203.93
  -2  -9  -8   13.13  119.66
  -2   9  -9   18.93   58.52
   2  -9  -9    0.08   53.82
  -2   9  -9   -0.72   56.69
  -2  -9   9  -75.17   63.27
   2   9   9  -42.79   61.83
  -2  -9  -9    7.37   57.33
   2   9  -9  149.46   54.95
  -2   9   9   30.00   63.07
   2  -9   9   -0.26   60.81
  -2  -9  -9  -42.36   60.20
  -2   9 -10   -5.81   56.41
  -2  -9  10   -8.10   84.25
  -2   9 -10    1.18   77.31
   2   9  10   59.01   78.58
   2  -9 -10  261.74   75.97
   2   9 -10    0.68   80.77
  -2   9  10  108.64   81.46
  -2  -9 -10  258.85   84.78
  -2   9 -11 1302.77  147.00
   2  -9 -11 1254.05  145.98
   2   9 -11 1251.30  144.83
  -2  -9 -11 1171.37  210.23
  -2 -10   0  313.58  135.08
  -2  10   0  341.81  151.41
   2  10   0  395.68  142.40
   2 -10   0  -11.51  144.60
   2 -10   0  462.61  210.48
  -2  10  -1  459.07  162.80
  -2 -10   1  535.81  152.68
   2 -10  -1  595.85  155.38
   2  10   1  284.96  173.45
   2 -10   1   -0.06  164.68
  -2  10   1  497.79  167.15
  -2 -10  -1  489.57  156.30
   2  10  -1  418.99  169.46
   2 -10   1  610.39  157.24
   2  10   2  -31.45   90.99
   2 -10  -2  -15.17   83.39
  -2  10  -2  103.85   88.34
  -2 -10   2   24.62   82.87
  -2  10   2   -9.37   93.19
   2  10  -2   41.93  132.98
  -2 -10  -2   81.82  130.05
   2 -10   2  133.23   85.71
  -2 -10   3  409.66  154.04
  -2  10  -3   -0.39  145.41
   2  10   3  106.94  156.87
   2 -10  -3  358.76  147.93
   2  10  -3  316.05  142.06
  -2 -10  -3  375.58  149.32
  -2  10   3  468.32  158.12
   2 -10   3  411.88  146.90
   2 -10  -4  715.26  188.06
  -2 -10   4  616.67  192.90
   2  10   4  425.03  195.12
  -2  10  -4   -0.21  187.49
   2 -10   4  726.38  188.69
   2  10  -4  768.68  189.00
   2 -10   4 1246.16  195.47
  -2 -10  -4  730.74  193.42
  -2  10   4  663.65  204.97
   2  10   5   28.09  200.40
   2 -10  -5  -42.58  121.70
   2 -10  -5    3.77  111.79
  -2  10  -5    1.19  116.33
  -2 -10   5   59.43  120.74
   2 -10   5  202.45  122.10
   2  10  -5  258.99  115.10
  -2  10   5  161.94  122.68
   2 -10   5  195.49  117.70
  -2 -10  -5  237.19  115.10
   2  10   6  486.79  216.60
   2 -10  -6   15.67  180.95
   2 -10  -6  420.00  218.86
  -2  10  -6    7.14  183.80
  -2 -10   6 1181.03  193.78
  -2 -10  -6  768.24  198.21
  -2  10   6  743.08  205.47
   2  10  -6 1195.09  191.70
   2 -10   6 1385.29  202.02
   2  10   7   48.82   92.12
  -2  10  -7    2.63   80.18
  -2 -10   7   92.19   81.68
   2 -10  -7   -5.86   85.66
  -2  10   7   12.66   88.16
  -2 -10  -7    4.14   76.01
  -2 -10  -7   14.15   87.89
   2 -10   7  134.18   88.51
   2  10   8   90.46  171.73
  -2  10  -8   -5.82  101.12
   2 -10  -8    0.74   96.41
  -2  10  -8   35.32  110.24
   2  10  -8  286.10  106.53
  -2 -10  -8   94.29  104.60
  -2  10   8  262.46  114.71
  -2 -10  -8  318.09  102.31
  -2 -10   9  125.68   69.20
  -2  10  -9    4.24   61.37
   2  10   9  -49.56   66.28
   2 -10  -9  130.04   67.77
  -2  10  -9    2.46   64.73
  -2 -10  -9  -21.02   52.11
  -2  10   9   14.27   68.43
   2  10  -9    0.32   97.14
  -2 -10  -9  173.91   67.09
  -2  10 -10   -0.76   49.67
   2 -10 -10   63.70   48.63
  -2 -10 -10   25.96   41.64
   2  10 -10    3.76   47.17
  -2 -11   0  -45.71   79.37
   2 -11   0  -28.86   78.87
   2  11   0   26.89   83.06
  -2  11   0  -51.30   81.32
   2 -11  -1   19.21  184.03
  -2 -11   1  775.70  171.72
   2 -11  -1  513.27  163.76
   2  11   1  333.11  174.01
  -2  11  -1  450.36  168.54
   2 -11   1  679.89  166.57
   2  11  -1  331.27  174.04
  -2 -11  -1    9.46  278.75
  -2  11   1  258.74  260.58
  -2 -11  -1  574.53  159.60
   2 -11  -2  713.83  271.99
  -2  11  -2  565.13  289.17
   2  11   2  359.50  193.95
  -2 -11   2  844.67  191.39
   2 -11   2  713.40  188.45
  -2 -11  -2  713.48  184.74
  -2  11   2  569.42  195.55
   2  11  -2  518.09  190.12
  -2 -11   3  930.60  195.89
   2  11   3  310.56  199.99
  -2  11  -3  592.26  191.16
   2 -11  -3  693.03  191.45
  -2 -11  -3  821.75  187.13
   2 -11   3 1043.97  200.38
  -2  11   3  545.97  201.11
   2  11  -3  583.17  188.31
   2 -11  -4   39.30   80.22
  -2 -11   4   68.19   82.83
  -2  11  -4   -1.40   80.79
   2  11   4   30.14   90.41
  -2  11   4    5.75   84.66
   2  11  -4   42.51  121.17
   2 -11   4  -21.56   84.15
  -2 -11  -4   60.08   80.63
   2 -11  -5  137.68  131.57
  -2 -11   5  353.34  146.16
   2  11   5  103.32  144.59
   2 -11   5  347.94  193.39
  -2  11   5  199.25  140.78
   2  11  -5  224.74  130.56
  -2 -11  -5  285.84  131.35
  -2  11  -6 3526.68  314.66
   2 -11  -6 2765.60  582.90
  -2 -11   6 3240.42  357.82
  -2 -11   6 4511.36  499.49
   2 -11   6 4060.51  354.21
  -2 -11  -6 3464.16  354.66
  -2  11   6 2640.84  353.11
   2  11  -6 3519.91  331.36
  -2  11  -7    4.74   72.49
   2 -11  -7  240.45   79.42
   2  11   7   12.05   80.08
  -2 -11   7   55.83   80.40
  -2 -11  -7   49.68   81.82
  -2  11   7  106.00   78.59
   2  11  -7   -6.16   86.69
   2  11  -7   16.83   72.51
   2 -11   7    0.33   87.63
  -2  11  -8  -31.03  122.25
   2 -11  -8  482.70  101.04
  -2  11  -8  921.07  118.23
   2  11   8  -56.38  107.71
   2 -11   8 1082.18  135.78
  -2 -11  -8  182.09  112.93
   2  11  -8  999.80  113.25
  -2  11   8   91.49  119.91
  -2 -12   0   56.15   60.92
  -2 -12   0   -6.96   53.51
   2 -12   0    2.83   56.13
  -2  12   0  -27.11   56.76
   2 -12   0   -0.69   59.61
   2  12   0   27.80   91.50
   2  12   1   24.20   59.93
  -2  12  -1   30.82   83.47
  -2 -12   1  -58.61   56.56
   2 -12  -1  -48.73   59.17
   2 -12   1    2.79   86.41
  -2 -12  -1   57.65   55.50
   2  12  -1    8.81   61.51
  -2  12   1   38.65   59.75
   2 -12  -2   25.87   72.99
   2  12   2   18.55   73.82
  -2 -12   2   46.48   70.35
  -2  12  -2   73.15   69.47
   2  12  -2   -4.22   77.94
   2 -12   2  -31.48   72.21
  -2  12   2   -4.09   75.48
  -2 -12  -2   34.61   66.77
   2  12   3  -54.16   81.11
   2 -12  -3   67.17   82.78
  -2 -12   3   50.58   83.71
  -2  12  -3   38.87   76.97
   2 -12   3   36.76   78.73
   2  12  -3   32.20  118.98
  -2 -12  -3  101.00   79.15
  -2  12   3   -5.96  125.78
  -2  12  -4   16.93   73.20
   2 -12  -4   10.03   79.76
   2  12   4  102.76   78.35
  -2 -12   4   42.41   78.97
   2  12  -4   26.20   75.87
  -2  12   4   42.95   83.09
   2 -12   4   31.75   77.68
  -2 -12  -4   47.82   76.55
   2  12   5   58.57   65.96
  -2 -12   5   29.65   76.65
  -2  12  -5   -3.81   66.79
   2 -12  -5   20.37   65.18
   2 -12   5    2.53   67.24
  -2  12   5   68.05   67.49
   2  12  -5    2.49   62.84
  -2 -12  -5   62.28   62.39
  -2 -12   6   21.84   45.97
   2  12   6  -15.37   48.81
   2 -12  -6    2.67   37.70
  -2  12  -6    0.64   51.18
  -2 -12  -6   43.87   55.26
   2 -12   6    2.05   58.61
   2  12  -6    0.55   47.42
  -2  12   6   85.68   52.39
   2 -12   6    2.95   53.99
  -2  12  -7  756.77  109.18
  -2  12  -7   -0.85  109.70
  -2 -12   7  917.20  116.14
  -2  12   7  103.85  127.54
  -2 -12  -7  173.73  145.17
   2  12  -7  850.92  118.22
   2 -12   7  836.31  117.57
  -2  13   0  220.57  107.46
  -2 -13   0  324.40  125.77
   2 -13   0  315.95  112.10
   2 -13   0  396.29   86.79
   2  13   0  147.69  117.85
  -2 -13   0   11.59  113.60
  -2  13  -1    5.61   79.65
   2  13   1   55.01   81.37
  -2 -13   1  218.84   75.36
  -2 -13   1  -10.95  124.84
   2 -13  -1   68.07   76.99
  -2 -13  -1    6.46   80.96
   2  13  -1   76.94   85.63
  -2  13   1   58.42  119.60
   2 -13   1   76.33   81.57
   2 -13   1  161.12   78.74
   2  13   2   80.65   70.86
   2 -13  -2   78.67  104.93
  -2 -13   2   -1.95   70.02
  -2 -13   2    1.79   74.51
  -2  13  -2   69.44   73.50
   2  13  -2    0.17   77.98
  -2 -13  -2  159.68   72.44
   2 -13   2  -10.96   75.38
  -2  13   2  122.65   70.99
  -2 -13   3    3.54   45.22
   2  13   3  -23.27   46.02
  -2  13  -3    3.36   49.19
  -2 -13   3   -2.93   54.87
   2 -13  -3   69.86   51.52
   2  13  -3    1.58   52.14
  -2 -13  -3   31.62   47.56
   2 -13   3    5.57   78.81
  -2  13   3   10.65   45.60
  -2 -13   4   -4.93   53.17
  -2  13  -4    1.99   50.05
   2  13   4   36.07   60.63
   2 -13  -4   28.63   72.78
  -2 -13   4   -2.64   55.91
   2  13  -4   -1.94   53.57
  -2 -13  -4   74.45   53.19
  -2  13   4   22.95   53.45
   2 -13   4    8.17   53.07
  -3   0   0    8.42   12.34
   3   0   0    1.28   11.06
  -3   0   0   24.22    8.48
   3   0   0    1.72   19.98
  -3   0   0   17.08   10.79
  -3   0   0   24.68   12.70
   3   0   0    0.27   18.28
  -3   0  -136824.57 1093.27
  -3   0  -138248.87 1132.71
  -3   0  -138796.73 1157.72
  -3   0  -137958.32 1107.51
  -3   0   139056.41 1141.84
  -3   0  -134147.11 1040.69
  -3   0   138613.77  902.78
   3   0  -138530.76 1065.92
   3   0   137783.12 1098.01
   3   0   136014.62 1087.44
   3   0  -138543.62 1126.56
   3   0   137974.81 1133.20
   3   0  -138808.68 1105.63
   3   0   137434.93  933.50
   3   0  -138987.09 1123.03
  -3   0  -2  252.06   38.54
  -3   0  -2  230.45   25.45
   3   0  -2  275.54   30.50
  -3   0  -2  271.53   39.52
   3   0   2  285.70   40.52
  -3   0  -2  281.29   37.86
   3   0   2  277.80   37.71
   3   0   2  218.04   39.13
   3   0  -2  261.84   28.52
   3   0   2  234.52   20.62
   3   0  -2  334.48   31.50
  -3   0  -2  320.63   37.08
   3   0  -2  236.30   27.16
  -3   0  -314736.65  473.58
  -3   0  -314775.99  477.40
   3   0   315274.60  491.72
   3   0   315000.20  430.95
  -3   0  -315979.89  432.74
   3   0  -315231.10  421.19
  -3   0   315193.93  440.49
  -3   0  -315008.84  487.52
   3   0  -314946.38  443.93
   3   0   314710.65  397.69
   3   0  -315375.21  489.14
  -3   0  -315135.80  542.79
   3   0   315257.71  510.49
   3   0  -315208.26  512.87
   3   0  -314810.71  322.87
  -3   0  -4  258.54   73.20
  -3   0   4  221.16   48.04
   3   0   4  224.89   56.15
   3   0  -4  225.80   44.01
  -3   0  -4  256.86   58.06
   3   0   4  181.78   32.50
  -3   0  -4  220.36   24.09
  -3   0  -4  249.49   50.17
  -3   0   4  186.68   37.38
  -3   0  -4  239.85   48.70
   3   0  -4  170.04   16.85
   3   0  -4  305.84   39.97
   3   0  -4  187.82   47.38
   3   0   4  187.89   51.69
   3   0  -4  197.12   56.84
  -3   0  -4  220.87   44.32
   3   0  -4  168.50   24.92
   3   0   4  172.27   37.97
   3   0  -5  150.11   24.01
  -3   0  -5  148.59   45.74
   3   0  -5  168.35   21.16
  -3   0   5  117.38   40.24
   3   0  -5  124.31   40.24
  -3   0  -5  167.61   49.76
  -3   0  -5  105.91   50.52
  -3   0  -5  148.08   49.91
  -3   0  -5  127.89   42.02
  -3   0   5  178.70   51.02
   3   0  -5  120.18   51.76
   3   0   5  132.55   58.94
   3   0   5   80.13   43.38
   3   0  -5  144.09   48.85
   3   0  -5  144.47   21.19
   3   0   5  146.50   52.13
  -3   0  -6 2315.75  153.89
   3   0  -6 1849.62  147.82
   3   0   6 1871.60  187.65
  -3   0  -6 1836.37  142.64
  -3   0  -6 1863.67  133.64
   3   0   6 1960.04  153.04
  -3   0  -6 1958.81  142.63
  -3   0   6 1934.63  151.25
  -3   0   6 1824.31  165.24
   3   0  -6 1934.73  140.99
   3   0  -6 1840.49  110.08
   3   0  -6 1902.00  125.10
  -3   0  -6 1775.49  129.47
   3   0  -6 1766.18   85.04
   3   0   6 1832.72  161.09
  -3   0   6 1492.85   75.60
  -3   0   7  631.57   94.81
  -3   0  -7  639.97  101.92
   3   0  -7  740.73  116.66
   3   0   7  631.13  176.36
   3   0  -7  745.37  170.85
   3   0   7  658.35  124.46
  -3   0  -7  763.20  116.94
  -3   0   7  622.81  116.87
   3   0   7  698.04  109.68
  -3   0  -7  588.68  105.84
  -3   0  -7  981.80  119.89
   3   0  -7  605.29   96.78
  -3   0  -7  697.26  111.44
   3   0   8  414.38  119.91
  -3   0  -8  453.32  103.56
  -3   0   8  311.99  136.38
   3   0  -8  519.41  108.19
  -3   0  -8  336.13  105.41
   3   0  -8  390.36  110.43
  -3   0  -8  338.25   98.63
  -3   0  -8  357.98  102.17
   3   0  -8  373.08   95.75
   3   0   8  340.34  110.77
   3   0  -9 9049.14  522.08
   3   0   9 8707.88  702.70
   3   0  -9 8369.35  500.03
  -3   0  -9 9292.65  524.15
   3   0  -9 8692.56  540.16
  -3   0  -9 8759.73  493.07
   3   0 -10 1263.86  202.61
   3   0  10 1382.47  218.33
  -3   0 -10 1457.72  210.79
  -3   0  10 1227.28  219.06
  -3   0 -10   22.91  303.13
  -3   0  11    0.48  114.47
  -3   0 -11   66.76  108.35
   3   0 -11  197.02  100.43
  -3   0 -11  113.96  119.78
   3   0  11   80.94  109.25
  -3   0 -12   45.18   88.01
  -3   0  12   97.73   94.33
   3   0 -12    0.14   86.01
  -3   0 -12   31.19  143.83
   3   0  12   37.36   94.84
  -3   0  13  143.67  105.93
   3   0  13  112.17   97.78
   3   0 -13    0.35   90.43
  -3   0 -13  158.08  152.75
  -3   0 -14   13.84   40.08
   3   0 -14    2.48   45.83
   3   0  14    0.77   46.87
   3   1   0    4.32   27.98
  -3  -1   0   30.58   17.93
  -3   1   0   63.96   18.37
  -3   1   0   54.08   18.40
   3  -1   0   43.53   11.77
  -3  -1   0   74.06   18.72
   3   1   0    0.30   13.86
   3   1   0   36.78    7.19
   3   1   0   63.33   21.23
   3   1   0   38.53   19.17
   3  -1   0   58.14    8.70
  -3   1   0   69.46   14.00
   3  -1   0   59.63   18.59
   3  -1   0   73.49   14.21
  -3  -1   0   44.13   14.19
   3  -1   0   10.38   18.00
  -3   1  -1 8239.31  233.48
   3  -1  -1 8045.95  179.51
  -3   1  -1 8104.81  230.00
   3  -1  -1 7949.59  170.63
   3   1   1 7994.34  165.69
  -3   1  -1 7856.51  226.29
   3  -1  -1 8067.16  244.53
  -3  -1   1 7778.57  195.36
   3   1   1 8244.94  232.23
   3  -1  -1 8368.81  235.49
  -3   1  -1 7860.75  195.63
  -3  -1   1 8394.32  270.98
   3   1   1 8213.35  239.96
   3  -1  -1 7992.80  210.02
  -3  -1   1 7888.54  227.65
   3  -1   1 8033.46  228.28
  -3   1   1 8283.14  232.36
   3  -1   1 7890.57  209.21
  -3  -1  -1 8294.63  217.00
  -3  -1  -1 8201.96  241.50
   3   1  -1 7982.81  228.05
   3  -1   1 8002.64  203.91
  -3   1   1 7973.82  216.81
  -3  -1  -1 7203.18  210.75
   3   1  -1 8064.40  179.23
  -3  -1  -1 8209.64  231.93
   3   1  -1 8005.73  182.61
  -3  -1  -1 7996.99  226.48
   3   1  -1 8244.50  223.21
   3   1  -1 8201.92  232.57
   3  -1   1 8089.66  231.84
   3  -1   1 8005.61  200.54
   3  -1   1 8000.23  225.34
  -3   1   1 8082.52  172.53
  -3   1  -228770.77  902.95
   3  -1  -227832.38  793.23
   3  -1  -228367.69  706.18
  -3   1  -228243.72  853.88
   3   1   227902.14  873.08
   3   1   227893.99  882.86
   3  -1  -228359.78  857.90
   3  -1  -228370.20  873.18
  -3  -1   227867.88  867.92
  -3   1  -228152.61  809.34
   3   1   227982.49  882.99
  -3   1  -227092.26  831.67
   3   1   228045.79  769.57
  -3  -1   228693.91  934.86
   3  -1  -227485.97  776.93
  -3  -1  -227728.11  866.30
   3   1  -228803.31  894.29
  -3  -1  -228448.37  808.38
   3   1  -228150.53  746.82
   3  -1   228129.14  847.38
  -3   1   228357.28  829.20
   3   1  -228079.67  720.69
  -3   1   228015.98  697.20
   3  -1   227954.90  816.27
   3  -1   227489.33  836.25
   3  -1   226945.15  838.01
   3   1  -228252.98  844.03
  -3  -1  -227242.37  850.01
   3  -1   227512.70  868.61
  -3  -1  -228023.25  893.03
  -3   1   228523.47  873.46
   3  -1   227044.92  845.12
   3   1  -228404.60  858.23
  -3   1  -3 4198.15  201.21
   3   1   3 4093.63  163.03
   3   1   3 4090.21  170.42
   3  -1  -3 3958.82   94.38
   3   1   3 4050.26  163.74
  -3  -1   3 4130.12  158.17
   3   1   3 4051.62  132.56
   3  -1  -3 3998.73  132.68
   3  -1  -3 4033.88  158.20
  -3   1  -3 4176.51  170.30
   3   1   3 3849.22  167.78
   3  -1  -3 4062.81  111.47
  -3  -1   3 3973.90  158.41
  -3   1  -3 3946.51  137.66
  -3   1  -3 4101.38  162.13
   3  -1  -3 3998.25  156.64
  -3   1  -3 3847.18  148.27
  -3  -1   3 3863.70  109.59
  -3   1  -3 4282.64  181.75
   3  -1   3 3970.84  138.80
   3  -1   3 4148.61  146.71
  -3  -1  -3 4034.68  103.67
   3  -1   3 4055.68  170.34
  -3  -1  -3 4010.62  166.54
   3   1  -3 4134.60  142.50
   3   1  -3 3924.41  152.10
  -3   1   3 4003.52  129.32
  -3  -1  -3 3854.24  158.54
   3   1  -3 3945.81   94.75
   3  -1   3 3849.34  200.56
   3   1  -3 3974.51  113.85
   3   1  -3 4029.15  164.72
  -3   1   3 3961.94   94.76
  -3   1   3 4049.46  158.80
  -3   1   3 3918.75  148.27
   3   1   4  720.22   58.83
  -3   1  -4  749.78   53.86
  -3  -1   4  660.50   45.77
  -3   1  -4  673.61   65.52
   3  -1  -4  727.69   61.39
   3   1   4  755.79  119.48
   3  -1  -4  773.09   68.70
   3  -1  -4  685.02   72.99
  -3   1  -4  812.06   93.74
   3  -1  -4  699.78   33.64
   3  -1  -4  729.47   34.31
  -3   1  -4  654.73   76.86
   3  -1  -4  685.35   35.56
  -3  -1   4  670.67   74.37
  -3   1  -4  577.44   65.75
  -3   1  -4  729.30   77.92
   3   1   4  668.98   80.85
   3   1   4  686.36   73.84
  -3   1  -4  698.05   74.11
  -3  -1  -4  713.54   58.62
  -3   1   4  696.19   75.54
  -3   1   4  693.79   32.77
   3  -1   4  698.82   52.58
   3   1  -4  684.37   75.02
  -3  -1  -4  727.49  111.49
  -3  -1  -4  724.51   30.35
   3  -1   4  799.25   67.00
  -3   1   4  730.32   68.81
   3   1  -4  654.98   46.73
  -3  -1  -4  667.38   71.55
   3   1  -4  773.56   73.18
   3   1  -4  713.18   35.35
   3   1  -4  795.71   55.38
   3  -1   4  659.80   77.64
  -3  -1  -4  781.66   75.33
   3   1  -4  751.35   36.10
   3  -1  -5 4520.13  147.73
   3  -1  -5 4886.36  138.50
   3   1   5 4620.76  228.01
  -3   1  -5 4758.05  222.47
  -3  -1   5 4895.69  226.35
   3  -1  -5 4871.98  211.94
  -3   1  -5 4707.56  233.08
  -3   1  -5 4682.84  204.29
   3  -1  -5 4429.57  141.74
   3  -1  -5 4771.23  226.24
   3  -1  -5 4923.33  207.10
  -3   1  -5 4818.82  223.51
  -3  -1   5 4919.46  217.27
   3   1   5 4795.37  241.54
  -3   1  -5 4595.37  199.37
   3   1   5 4827.66  201.44
  -3   1  -5 4705.85  203.12
   3   1  -5 4713.04  175.85
  -3  -1  -5 4839.21  225.19
  -3  -1  -5 4712.20  218.69
   3  -1   5 5084.87  218.33
   3   1  -5 4693.89  146.01
  -3   1   5 4702.04  227.98
  -3   1   5 4635.76  207.33
   3  -1   5 4802.52  172.76
   3   1  -5 4756.37  226.24
   3  -1   5 4774.49  232.08
  -3  -1  -5 4692.51  196.80
   3   1  -5 4787.77  178.47
   3   1  -5 4979.41  226.83
   3   1  -5 4993.41  182.21
  -3   1   5 4464.27  116.32
  -3  -1  -5 4617.83  221.21
  -3  -1   6 7701.44  299.14
  -3   1  -6 8204.12  344.10
  -3   1  -6 8213.41  363.09
   3   1   6 7742.05  379.29
  -3  -1   6 8248.41  471.85
   3   1   6 8056.27  341.20
  -3   1  -6 8186.49  362.05
   3  -1  -6 7978.66  346.23
  -3   1  -6 8100.30  401.56
  -3  -1   6 7933.67  299.98
  -3   1  -6 8109.70  344.83
   3  -1  -6 7499.46  266.86
   3  -1  -6 7403.25  269.29
   3  -1  -6 7736.52  360.10
   3  -1  -6 7982.29  345.11
   3   1   6 8058.75  373.61
   3   1  -6 7722.19  263.20
  -3  -1  -6 7895.46  353.97
   3  -1   6 8638.23  373.15
  -3  -1  -6 8026.42  334.25
  -3  -1  -6 8459.55  374.49
   3   1  -6 7888.03  308.22
   3   1  -6 8115.10  370.94
   3  -1   6 7459.39  275.51
   3  -1   6 8122.91  374.18
   3   1  -6 8144.73  276.72
   3  -1   6 7501.10  379.52
   3   1  -6 7958.78  357.39
  -3   1   6 8200.55  372.62
  -3  -1  -6 7854.50  355.38
  -3   1   6 8276.44  347.72
   3  -1  -7 2892.23  208.16
   3  -1  -7 3084.01  280.96
   3   1   7 3221.03  206.35
  -3   1  -7 3003.14  202.95
  -3  -1   7 3099.44  263.70
  -3   1  -7 3051.00  198.41
  -3   1  -7 2911.73  190.24
  -3   1  -7 3156.30  217.57
   3   1   7 2823.24  320.66
  -3   1  -7 2920.20  213.40
   3  -1  -7 2870.97  214.69
  -3  -1   7 3262.04  227.61
   3   1   7 3119.52  224.99
   3   1  -7 2993.24  185.30
  -3  -1  -7 3134.53  216.68
  -3  -1  -7 3137.11  211.46
   3   1  -7 3013.94  216.83
   3   1  -7 2780.53  219.38
   3  -1   7 3200.48  222.24
  -3   1   7 3136.17  203.64
  -3   1   7 3034.85  223.03
   3  -1   7 3057.52  245.80
  -3  -1  -7 2909.31  197.12
   3  -1   7 3178.57  227.74
  -3  -1  -7 3163.29  211.79
  -3   1  -8 5327.71  311.39
  -3   1  -8 5295.51  315.08
   3  -1  -8 5068.45  322.11
  -3   1  -8 4843.89  308.96
  -3   1  -8 5269.40  423.02
   3  -1  -8 5239.89  333.50
   3  -1  -8 4940.37  321.69
   3   1   8 5160.92  318.60
   3   1   8 4882.88  337.79
  -3   1  -8 5014.18  400.48
  -3   1   8 5008.26  316.46
   3   1  -8 4807.54  316.82
   3  -1   8 5345.77  447.10
   3   1  -8 4994.91  330.50
  -3  -1  -8 5100.36  329.96
   3   1  -8 4566.09  298.32
  -3  -1  -8 5290.89  313.41
  -3  -1  -8 5257.20  423.43
   3  -1   8 4975.82  351.39
  -3   1  -9  210.74   95.63
  -3   1  -9  338.05  147.64
   3  -1  -9  202.63  105.14
   3  -1  -9  222.64  103.17
   3   1   9  193.28  108.91
   3  -1   9  323.91  117.26
   3   1  -9  260.38  106.24
  -3  -1  -9  138.11  107.79
  -3   1   9    5.71  117.89
  -3  -1  -9  249.30  153.82
   3   1  -9  223.80  104.63
  -3  -1  -9  181.88  101.34
  -3   1 -10 3171.01  290.96
  -3   1 -10 3351.62  336.75
   3   1  10 3287.53  322.53
   3  -1 -10 3246.72  339.31
  -3   1 -10 3216.03  466.18
   3  -1 -10 3140.97  306.31
   3   1 -10 2983.40  303.65
  -3  -1 -10 3146.49  312.33
  -3  -1 -10 3483.31  324.30
  -3   1  10 3264.83  343.10
   3   1 -10 3487.81  334.83
   3  -1  10 3388.35  491.23
   3   1  11 1409.04  249.91
  -3  -1  11 1483.18  256.52
  -3   1 -11 1516.24  235.04
   3  -1 -11 1214.43  221.03
   3  -1 -11 1076.19  255.59
   3  -1  11 1358.43  239.21
  -3   1  11   -0.21  362.97
  -3  -1 -11 1404.99  236.07
  -3  -1 -11 1361.21  230.48
   3   1 -11 1246.58  220.98
  -3   1 -12 1543.95  253.14
   3  -1 -12 1528.19  245.61
   3   1  12 1537.80  269.65
  -3  -1  12 1710.94  277.97
  -3  -1 -12 1921.27  374.16
   3  -1  12 1623.32  270.58
  -3   1  12 1279.11  260.17
  -3  -1 -12 1625.54  363.22
   3   1 -12 1452.81  237.86
  -3  -1  13   29.10   74.45
   3   1  13   91.05   75.45
  -3   1 -13    9.11   70.86
   3  -1 -13    5.84   67.42
  -3  -1 -13   -5.93   70.57
   3  -1  13   43.39  109.48
  -3  -1 -13   41.02   69.02
  -3   1  13  -24.70  108.44
   3   1 -13    0.59   64.86
  -3   1 -14  129.05   60.79
  -3  -1  14   19.06   72.71
   3   1  14   -4.59  112.73
   3  -1 -14   -2.28   64.51
   3   1 -14   -1.10  101.97
  -3  -1 -14  155.76   79.79
   3  -1  14    5.10   71.05
  -3  -2   0 4405.95  150.34
   3   2   0 4167.79  143.82
   3  -2   0 4468.19  143.13
   3  -2   0 4252.07  146.51
  -3   2   0 4430.11  174.39
   3   2   0 4109.30  143.71
  -3  -2   0 4376.08  182.15
  -3   2   0 4320.05  144.10
   3   2   0 4153.57  116.66
  -3   2   0 4215.69  149.14
  -3  -2   0 4343.57  110.59
   3   2   0 4348.11  137.94
  -3  -2   0 4258.11  136.21
   3  -2   0 4239.82  139.65
   3   2   0 4295.79  149.57
   3  -2   0 4334.66   85.23
   3   2   1 5358.83  150.25
  -3  -2   1 5270.66  182.39
  -3   2  -1 5401.25  173.46
  -3   2  -1 5179.05  175.13
   3  -2  -1 5255.54  166.22
   3   2   1 5359.90  141.38
  -3  -2   1 5268.67  106.41
  -3   2  -1 5318.57  165.31
  -3  -2   1 5477.98  186.13
  -3   2  -1 5277.76  187.59
   3  -2  -1 5329.27  153.42
   3   2   1 5455.72  182.28
   3   2   1 5415.18  182.73
   3  -2  -1 5405.31  173.98
   3  -2  -1 5460.24  182.45
  -3  -2   1 5289.73  164.06
   3   2   1 5357.17  168.37
  -3  -2  -1 5440.18  180.19
  -3  -2  -1 5292.24  159.93
  -3   2   1 5351.42  200.08
   3  -2   1 5395.32  176.83
   3   2  -1 5304.72  184.17
   3  -2   1 5397.41  182.38
   3  -2   1 5379.24  187.35
   3   2  -1 5227.05  159.73
  -3  -2  -1 5177.27  155.44
  -3   2   1 5545.21  182.82
   3  -2   1 5332.67  137.50
   3  -2   1 5402.58  166.54
  -3  -2  -1 5413.43  184.15
   3   2  -1 5428.20  183.94
   3   2  -1 5372.06  154.84
  -3   2  -2 2062.63   86.80
   3  -2  -2 2043.05  134.38
   3   2   2 1950.19  101.16
   3   2   2 1996.09   73.88
  -3  -2   2 2007.43  100.02
  -3   2  -2 2055.01  103.01
   3  -2  -2 1974.19  103.26
   3  -2  -2 1955.60   74.30
   3   2   2 1961.97  102.01
  -3  -2   2 1980.58   95.20
  -3   2  -2 2021.50   91.89
  -3  -2   2 1989.51   33.71
   3  -2  -2 2038.11   71.37
   3  -2  -2 1951.03   47.59
  -3  -2   2 2025.40  103.85
   3   2   2 2057.12  101.09
  -3   2  -2 2038.25  105.34
   3   2  -2 2033.37   72.37
  -3  -2  -2 1964.31   93.38
   3   2  -2 2031.14  106.80
   3  -2   2 1992.74   83.68
   3  -2   2 2083.41   98.07
   3  -2   2 2019.68   91.05
   3  -2   2 1943.06  100.40
  -3  -2  -2 2011.51  103.98
  -3   2   2 1931.96   73.37
  -3  -2  -2 2048.00  101.36
  -3  -2  -2 1969.02   69.84
   3   2  -2 1994.80   93.97
  -3   2   2 1963.32   87.89
  -3   2   2 2024.96   94.71
  -3   2   2 1926.02  134.84
   3  -2   2 2012.45  103.50
   3   2  -2 2006.24  100.90
   3  -2  -3 8577.39  250.77
   3  -2  -3 8708.49  243.30
   3  -2  -3 8515.36  233.94
   3   2   3 8603.53  271.60
   3   2   3 8970.85  326.26
   3  -2  -3 8490.91  303.99
  -3   2  -3 8718.22  292.53
  -3  -2   3 8817.48  309.37
  -3   2  -3 8774.82  301.51
  -3  -2   3 9005.29  320.63
   3  -2  -3 8910.10  314.06
  -3  -2   3 8798.15  190.87
   3   2   3 8929.06  373.07
  -3   2  -3 8681.19  290.88
  -3   2  -3 8722.10  315.52
  -3   2  -3 8547.49  276.47
   3   2   3 8657.57  310.03
  -3   2  -3 8905.23  304.84
  -3   2   3 8488.86  237.81
   3   2  -3 8575.98  303.41
  -3  -2  -3 8342.18  265.14
  -3  -2  -3 8665.80  370.29
  -3  -2  -3 8638.10  308.82
   3  -2   3 8622.77  359.42
   3  -2   3 8638.47  295.43
   3  -2   3 8419.66  313.53
  -3   2   3 8685.80  255.45
   3  -2   3 8813.50  299.85
   3   2  -3 8689.58  317.30
   3   2  -3 8659.41  190.19
  -3   2   3 8639.36  301.84
  -3  -2  -3 8424.23  213.91
  -3   2   3 8667.40  306.66
   3   2  -3 8740.08  245.45
   3   2  -3 8807.07  302.85
  -3   2  -4 1321.82   90.69
   3  -2  -4 1381.66   47.08
  -3   2  -4 1400.00   84.75
   3   2   4 1437.15  109.84
  -3  -2   4 1323.64  103.93
  -3  -2   4 1336.91   47.89
   3  -2  -4 1352.65   64.57
  -3   2  -4 1376.12   85.11
  -3   2  -4 1426.36  108.20
   3   2   4 1459.22   87.35
   3   2   4 1508.69  109.51
   3   2   4 1264.52  104.45
   3  -2  -4 1281.24  150.80
  -3  -2   4 1523.17  108.34
  -3   2  -4 1434.62  105.08
   3  -2  -4 1403.84  104.57
   3  -2  -4 1551.14   75.96
  -3   2   4 1465.73  104.86
   3   2  -4 1409.20   63.77
   3   2  -4 1480.53   65.49
   3   2  -4 1409.02  109.29
   3  -2   4 1470.97   91.71
  -3  -2  -4 1550.37   88.15
  -3  -2  -4 1433.88  101.57
   3  -2   4 1471.24  106.66
  -3  -2  -4 1404.52  104.66
   3  -2   4 1310.55  109.30
   3   2  -4 1475.14   93.44
   3  -2   4 1432.44  104.74
   3   2  -4 1258.65  100.69
  -3   2   4 1318.71   45.62
  -3  -2  -4 1311.57   36.81
  -3   2   4 1364.76   85.81
  -3   2   4 1463.41  101.47
  -3   2  -5  267.09   66.29
   3   2   5  287.94   68.16
  -3  -2   5  228.09   66.58
  -3   2  -5  250.15   58.69
  -3  -2   5  182.46   31.93
   3  -2  -5  290.84   97.96
  -3  -2   5  287.54   65.79
   3  -2  -5  269.93   64.20
   3  -2  -5  241.51   52.55
   3   2   5  186.68   50.91
   3  -2  -5  365.67   48.32
  -3   2  -5  304.25   48.16
  -3   2  -5  310.01   51.22
   3  -2  -5  219.55   35.96
  -3   2  -5  267.99   62.83
   3   2   5  221.87   66.33
   3  -2   5  224.34   65.90
  -3  -2  -5  191.99   52.88
   3   2  -5  208.53   29.06
  -3  -2  -5  254.39   66.36
   3  -2   5  268.73   49.09
   3   2  -5  297.50   67.00
   3  -2   5  290.64   63.55
  -3  -2  -5  265.18   63.93
  -3   2   5  224.73   63.93
  -3   2   5  242.85   92.95
   3  -2   5  257.41   63.32
  -3  -2  -5  183.23   62.42
   3   2  -5  261.41   35.28
   3   2  -5  237.64   50.61
   3   2  -5  261.04   63.17
   3  -2  -6 5333.56  247.05
   3   2   6 5047.17  244.83
  -3   2  -6 5118.79  239.09
  -3   2  -6 5410.08  268.99
  -3  -2   6 4956.51  200.33
   3   2   6 5252.67  292.93
  -3  -2   6 5036.91  232.22
   3  -2  -6 5170.43  345.77
  -3   2  -6 5221.76  278.25
  -3  -2   6 5205.76  278.83
  -3  -2   6 5384.80  284.25
  -3   2  -6 5154.38  257.65
  -3   2  -6 5351.34  243.78
   3  -2  -6 5118.41  269.65
   3   2   6 5126.89  277.36
  -3   2  -6 5019.11  269.08
   3  -2  -6 4831.14  255.12
  -3   2   6 5090.94  275.43
   3   2  -6 5122.66  204.36
  -3  -2  -6 5210.37  277.57
  -3  -2  -6 4958.71  338.13
  -3   2   6 5404.89  266.30
  -3  -2  -6 5014.49  271.53
   3   2  -6 4838.47  197.41
   3   2  -6 5033.13  272.44
   3   2  -6 5164.72  211.38
   3   2  -6 5219.30  359.28
   3  -2   6 5526.14  284.15
   3  -2   6 5096.83  274.21
   3  -2   6 5082.23  231.99
  -3  -2  -6 5225.60  252.55
   3   2   7 1758.43  164.90
  -3   2  -7 1785.96  166.69
   3  -2  -7 1765.08  172.90
   3   2   7 1857.76  190.75
  -3   2  -7 2010.47  176.57
  -3   2  -7 1898.71  167.55
  -3   2  -7 1907.92  151.88
   3   2   7 1777.57  189.17
   3  -2  -7 1874.10  177.48
  -3  -2   7 1913.24  186.86
  -3  -2   7 1832.67  175.55
  -3   2  -7 1741.27  148.87
   3  -2   7 1797.08  181.36
  -3  -2  -7 1778.26  175.36
   3  -2   7 1842.99  196.20
  -3   2   7 2136.84  183.45
   3   2  -7 1626.94  243.07
  -3  -2  -7 2040.61  166.67
  -3  -2  -7 1831.07  165.25
  -3   2   7 1916.77  170.68
  -3  -2  -7 1940.75  248.40
  -3   2   7 1762.64  165.05
   3  -2   7 2159.93  184.63
   3   2  -7 1788.89  180.10
   3  -2  -8 1190.16  166.25
   3   2   8 1052.04  172.92
  -3   2  -8 1198.57  158.08
  -3   2  -8 1190.69  155.53
  -3   2  -8 1204.09  229.59
  -3   2  -8 1099.64  158.51
   3  -2  -8 1199.02  164.38
  -3  -2  -8 1352.24  160.08
  -3  -2  -8 1174.44  165.94
   3   2  -8 1273.02  176.44
   3   2  -8 1345.76  164.97
  -3  -2  -8 1072.84  153.29
  -3   2   8 1105.86  167.49
   3  -2   8 1290.43  194.04
   3   2   9  170.02  113.99
   3  -2  -9  242.03  107.52
  -3   2  -9  298.28  100.78
  -3   2  -9  202.45  109.01
   3  -2  -9  219.25  106.42
  -3  -2  -9  137.24  104.61
   3   2  -9  307.19  113.91
   3  -2   9  312.12  122.46
  -3   2   9   -6.77  124.07
  -3  -2  -9  185.98  106.45
   3   2  -9  260.45  106.03
  -3  -2  -9  132.79  107.81
  -3   2 -10 2154.68  364.45
   3  -2 -10 2195.23  282.63
   3   2  10 1909.73  281.76
  -3   2 -10 2306.63  294.45
   3  -2 -10 2286.54  262.37
  -3  -2 -10 2390.62  271.04
   3  -2  10 2302.11  293.74
   3   2 -10 2353.33  257.27
  -3  -2 -10 2249.87  275.54
   3   2 -10 2496.17  276.48
  -3  -2 -10 1896.73  406.14
  -3   2  10 2362.48  307.45
   3   2  11  264.88  166.40
   3  -2 -11  411.31  154.38
  -3  -2  11  491.97  174.15
  -3   2 -11  557.56  149.77
   3  -2 -11  553.55  246.76
   3   2 -11  632.84  150.53
  -3  -2 -11  398.92  160.38
  -3   2  11   -1.20  175.75
   3  -2  11  454.43  169.09
  -3  -2 -11  457.87  162.52
   3  -2 -12    2.67  120.03
   3   2  12  130.93  124.87
  -3   2 -12  266.11  117.53
  -3  -2  12  291.93  135.64
   3  -2 -12  187.05  130.80
  -3  -2 -12  134.31  111.86
  -3  -2 -12  122.00  114.59
   3   2 -12    0.12  114.85
   3  -2  12  235.29  125.73
  -3   2 -13  226.97   84.91
  -3  -2  13   89.76   91.07
   3  -2 -13    2.86   76.03
   3   2  13   13.40   91.35
   3  -2  13   48.27   82.76
   3   2 -13    0.77   74.34
  -3  -2 -13  -45.43   80.07
  -3  -2 -13   72.97   79.04
  -3  -2  14    0.18   78.98
   3  -2 -14    0.27   99.57
  -3   2 -14  224.52   95.64
   3   2 -14   -3.37   67.84
  -3  -2 -14   59.10   45.89
   3  -2  14    6.02   74.24
  -3  -2 -14  117.31   50.30
   3   3   0 2758.97  111.27
   3  -3   0 2555.49   44.61
  -3   3   0 2676.48  126.78
   3   3   0 2631.96   82.64
  -3  -3   0 2653.35   77.03
  -3   3   0 2710.91  125.81
  -3  -3   0 2635.20  119.88
   3   3   0 2651.35  118.15
   3   3   0 2753.72  119.08
   3  -3   0 2625.66  110.63
   3  -3   0 2725.07  123.04
  -3  -3   0 2602.16  117.88
  -3  -3   0 2626.91  118.26
   3   3   0 2883.54  127.76
   3  -3   0 2522.11  121.20
  -3   3   0 2801.10  112.58
   3   3   0 2632.78  102.97
   3  -3  -112481.13  400.79
   3  -3  -111671.70  372.53
   3   3   112461.22  391.11
   3   3   112411.36  384.87
   3   3   111883.98  386.86
   3  -3  -112114.29  403.95
  -3   3  -111925.81  450.70
  -3  -3   112073.34  384.30
  -3  -3   111826.85  387.56
  -3   3  -111525.21  350.64
   3   3   112415.70  376.41
   3   3   111730.62  354.30
  -3  -3   111795.51  385.37
  -3  -3   112116.56  407.98
  -3   3  -112202.61  407.36
   3   3   112104.20  404.18
  -3   3  -111920.55  412.09
   3  -3  -112153.58  385.40
   3   3  -111661.96  378.46
  -3  -3  -112158.72  398.07
  -3  -3  -111924.74  397.69
   3  -3   111723.42  403.89
   3  -3   112130.25  368.45
   3  -3   111774.97  401.82
  -3   3   111908.66  389.42
   3   3  -112229.37  382.27
  -3  -3  -112344.38  359.08
   3  -3   111712.75  306.22
   3   3  -112040.14  411.74
  -3   3   111972.74  382.56
  -3  -3  -111475.39  361.24
   3   3  -112458.66  405.82
  -3   3   112000.10  386.43
  -3  -3   2 4351.71  180.71
   3   3   2 4132.26  149.43
   3  -3  -2 4101.40  176.54
   3  -3  -2 4116.14  145.26
   3   3   2 4150.94  177.94
   3  -3  -2 4362.45  177.25
  -3  -3   2 4370.17  159.29
   3   3   2 4215.31  165.89
  -3   3  -2 4067.99  177.36
  -3   3  -2 4317.68  189.73
  -3   3  -2 4236.30  177.96
   3   3   2 4276.26  173.79
  -3  -3   2 4159.96  182.42
  -3  -3   2 4259.84  178.27
   3  -3  -2 4177.72  153.46
  -3   3  -2 4181.76  180.74
   3  -3   2 4170.44  143.16
  -3   3   2 4245.85  173.30
   3  -3   2 4337.86  187.29
   3   3  -2 4150.55  151.53
   3  -3   2 4024.77  177.33
  -3  -3  -2 4363.98  180.86
  -3  -3  -2 4208.40  140.74
  -3  -3  -2 4160.58  163.02
  -3   3   2 4164.66  148.07
   3  -3   2 3933.92  176.92
   3   3  -2 4180.70  179.65
  -3   3   2 4394.98  179.33
  -3  -3  -2 4359.75  159.09
  -3   3   2 4153.69  149.03
   3   3  -2 4259.07  173.78
   3   3  -2 4068.93  180.80
  -3  -3  -2 4232.35  172.83
  -3  -3   3 1102.33   98.46
   3  -3  -3 1122.28   96.16
  -3  -3   3 1060.90   69.87
  -3   3  -3 1091.63   72.66
   3   3   3  999.91   86.53
   3  -3  -3 1139.25   57.27
  -3  -3   3 1172.95   96.53
  -3   3  -3 1194.56   92.84
  -3   3  -3 1205.74   84.50
  -3   3  -3 1005.27   95.70
   3  -3  -3 1114.67   69.36
  -3   3  -3 1097.98   66.66
   3  -3  -3 1043.68   94.20
   3   3   3 1120.46   75.93
   3   3   3 1077.21   91.11
   3   3   3 1149.12   97.94
   3  -3   3 1063.55   98.14
  -3   3   3 1114.35  133.75
   3  -3   3 1193.47   96.33
   3   3  -3 1077.09   95.77
  -3   3   3 1120.59   92.08
  -3  -3  -3 1233.86   94.39
   3  -3   3 1107.95   92.05
   3   3  -3 1176.42   95.14
  -3  -3  -3 1124.48   51.49
   3  -3   3 1191.82   80.22
  -3   3   3 1120.23   93.49
  -3  -3  -3 1219.64   93.80
   3   3  -3 1140.15   68.76
  -3  -3  -3 1216.45   81.28
  -3   3   3 1218.18   57.73
   3   3  -3 1118.61   92.56
  -3  -3  -3 1284.54   90.19
  -3   3   3 1148.58   42.02
   3  -3  -4 1542.92   84.50
   3   3   4 1542.38  170.23
  -3   3  -4 1469.91   89.09
  -3   3  -4 1465.78   84.90
   3  -3  -4 1559.76  121.87
   3  -3  -4 1375.40   57.41
   3   3   4 1375.20  165.64
  -3   3  -4 1557.07  114.50
   3   3   4 1431.43   99.20
  -3   3  -4 1609.05  165.21
   3  -3  -4 1409.29   56.52
  -3  -3   4 1392.10  116.73
  -3   3  -4 1440.83  110.57
   3   3   4 1507.44  110.26
   3  -3  -4 1615.83  168.97
  -3  -3   4 1519.81  118.84
   3   3  -4 1471.19  115.96
  -3   3   4 1528.61  113.96
   3  -3   4 1546.82  119.10
   3  -3   4 1475.54  107.48
   3  -3   4 1533.46  108.11
  -3  -3  -4 1523.20  116.55
   3   3  -4 1491.52  120.11
  -3  -3  -4 1611.68  103.13
  -3   3   4 1492.37  117.01
  -3  -3  -4 1374.40   47.98
   3   3  -4 1412.96   83.91
   3  -3   4 1573.93  124.00
  -3   3   4 1444.64   82.91
   3   3  -4 1533.79  112.77
  -3   3   4 1528.66   96.49
  -3  -3  -4 1517.78  117.38
  -3  -3  -4 1306.50   47.36
   3   3   5  348.24   71.65
  -3   3  -5  504.33   84.52
  -3   3  -5  513.56   62.89
  -3   3  -5  438.09   78.84
  -3  -3   5  558.20   92.45
  -3   3  -5  514.82   84.57
   3   3   5  458.90   82.77
   3   3   5  508.08   84.87
  -3   3  -5  457.57   60.18
   3  -3  -5  604.26   85.59
  -3  -3   5  514.96   88.62
   3  -3  -5  599.11   89.03
   3   3   5  540.23   95.41
   3  -3  -5  460.28   57.57
   3  -3   5  556.18   84.12
  -3  -3  -5  403.93   75.26
  -3   3   5  453.97   56.92
  -3  -3  -5  473.42   82.56
   3  -3   5  560.32   85.18
   3   3  -5  514.47   82.96
   3   3  -5  535.68   87.36
   3   3  -5  610.94   87.42
   3  -3   5  491.57   89.35
   3  -3   5  525.55   74.46
  -3   3   5  482.10   86.77
  -3   3   5  447.86   59.23
  -3  -3  -5  548.43  132.17
  -3   3   5  540.55   86.41
  -3   3  -6 1780.21  153.35
   3  -3  -6 1534.51  121.17
   3  -3  -6 1610.27  161.19
  -3  -3   6 1659.22  160.89
   3  -3  -6 1500.61  122.29
  -3   3  -6 1776.36  130.04
  -3  -3   6 1790.19  165.88
   3  -3  -6 1714.09  157.89
  -3   3  -6 1673.76  216.35
  -3   3  -6 1844.37  160.17
   3   3   6 1729.69  175.15
  -3  -3   6 1853.60  144.75
  -3   3  -6 1836.26  127.83
   3   3   6 1711.67  156.55
   3   3   6 1620.23  139.19
  -3   3   6 1579.85  152.65
  -3  -3  -6 1721.48  155.49
  -3  -3  -6 1650.96  154.76
   3  -3   6 1753.87  158.60
  -3  -3  -6 1860.50  164.59
   3  -3   6 1796.18  233.81
  -3   3   6 1659.49  140.36
  -3  -3  -6 1907.18  200.09
   3  -3   6 1711.58  220.34
  -3   3   6 1680.77  157.77
   3   3  -6 1662.09  160.54
   3  -3   6 1736.03  136.46
   3   3  -6 1716.40  119.01
   3   3  -6 1721.00  161.54
   3   3   7  541.14  117.71
  -3   3  -7  668.13  122.79
  -3   3  -7  502.16   97.07
  -3  -3   7  695.08  127.26
  -3   3  -7  644.42  114.76
  -3   3  -7  563.83  119.21
  -3   3  -7  519.36  100.60
  -3  -3   7  766.39  135.27
   3   3   7  767.37  134.88
  -3  -3   7  614.41  162.91
  -3   3  -7  675.97  114.86
   3   3   7  618.37  107.85
   3  -3  -7  592.00  121.16
   3  -3  -7  574.42  120.13
  -3   3   7  654.98  126.18
   3  -3   7  680.67  123.99
  -3  -3  -7  655.20  120.77
   3  -3   7  448.42  105.87
  -3   3   7  611.63  120.51
   3   3  -7  731.34  126.09
  -3   3   7   -0.17  161.27
   3  -3   7  643.37  192.27
   3   3  -7  721.56  120.63
  -3  -3  -7  753.98  110.74
  -3  -3  -7  490.90  112.65
  -3  -3  -7  565.19  120.30
   3  -3  -8  384.28  111.79
   3   3   8   22.46  110.73
  -3   3  -8  462.35  106.63
  -3   3  -8  340.04  108.02
   3  -3  -8  397.06  112.44
  -3   3   8   -0.47  110.59
  -3  -3  -8  157.09  165.84
   3   3  -8  408.37  116.58
   3   3  -8  258.81  169.70
  -3  -3  -8  402.87  166.70
  -3  -3  -8  398.93  113.71
   3  -3   8  395.31  126.97
   3  -3  -9   89.56   96.71
  -3   3  -9  146.59   95.23
   3   3   9   -0.08  100.43
  -3   3  -9   92.32   88.14
   3  -3  -9  133.44   86.37
  -3  -3  -9  103.16   93.23
   3  -3   9  164.75  105.13
  -3  -3  -9   81.96   92.38
  -3  -3  -9  133.49   91.32
   3   3  -9  108.70   92.10
   3   3  -9   42.27   95.68
  -3   3 -10   77.30  107.68
   3  -3 -10  190.08  116.43
  -3   3 -10  198.89  134.03
   3   3  10    1.67  121.23
   3  -3 -10  146.90  114.93
   3  -3  10  172.50  127.31
   3   3 -10  300.45  122.18
  -3  -3 -10  220.54  111.22
   3   3 -10  139.58  110.21
  -3  -3 -10  123.14  114.34
  -3  -3 -10  118.46  126.91
  -3   3 -11 2672.37  282.35
  -3  -3  11 1972.49  323.49
   3   3  11 2205.31  323.35
   3  -3 -11 2447.39  297.88
   3  -3 -11 2766.73  291.25
   3   3 -11 2631.69  295.69
   3  -3  11 2650.91  460.14
  -3  -3 -11 2694.33  293.46
  -3  -3 -11 2244.76  306.72
   3   3  12 2195.89  533.84
   3  -3 -12 3313.74  354.29
  -3   3 -12 3760.68  329.08
  -3  -3  12 3661.15  391.76
   3  -3 -12 3332.68  338.50
   3   3 -12 3331.48  326.37
  -3  -3 -12 2655.55  349.42
  -3  -3 -12 3494.43  354.17
   3  -3  12 3670.59  360.27
  -3   3 -13  122.94   96.98
   3  -3 -13  153.61   84.89
   3   3  13   -4.31   93.28
  -3  -3  13  114.55   97.17
   3  -3 -13    0.52   87.20
  -3  -3 -13  146.24   97.09
   3  -3  13  266.94   93.69
   3   3 -13   -6.49   85.77
  -3  -3 -13   66.24   93.05
   3  -3 -14    2.90   44.15
  -3   3 -14    4.49   38.21
  -3  -3  14   -3.60   46.69
  -3  -3 -14   31.20   42.30
   3  -3  14   33.61   49.64
   3   3 -14    0.91   44.51
   3   4   011668.31  407.79
   3   4   012003.40  434.22
   3   4   011920.32  429.83
   3  -4   012029.61  251.42
   3  -4   011044.01  411.41
   3   4   011652.64  415.63
  -3  -4   012040.57  411.98
   3  -4   012179.13  435.38
  -3  -4   011603.51  417.77
  -3   4   012175.64  439.24
   3   4   011554.23  393.69
  -3   4   011765.73  391.61
  -3   4   011913.59  509.74
   3   4   011834.54  337.00
  -3  -4   011881.09  489.72
   3  -4   012027.20  397.28
   3   4   1 9398.63  345.64
   3  -4  -1 8596.68  319.40
  -3   4  -1 9464.36  368.38
   3  -4  -1 9430.35  344.73
   3   4   1 9043.73  323.43
  -3  -4   1 9364.66  357.08
   3   4   1 9307.91  354.58
  -3  -4   1 9516.66  352.52
   3  -4  -1 9392.21  330.54
  -3   4  -1 9461.78  351.83
  -3  -4   1 9403.31  340.64
  -3  -4   1 9398.52  345.43
  -3   4  -1 9097.53  298.78
   3   4   1 9384.71  325.48
   3   4   1 9751.97  343.02
   3   4   1 9689.40  404.96
   3   4  -1 9656.21  346.31
   3   4  -1 9074.18  337.07
   3  -4   1 9253.35  360.53
  -3   4   1 9364.24  326.36
   3  -4   1 9180.29  305.18
   3  -4   1 9438.20  255.34
   3   4  -1 9528.46  341.78
  -3   4   1 9476.54  373.98
  -3  -4  -1 9987.43  353.85
   3  -4   1 8994.88  351.96
   3   4  -1 9563.27  367.22
  -3   4   1 9573.85  396.32
  -3   4   1 9517.27  341.89
  -3  -4  -1 9324.15  358.54
  -3  -4  -1 9103.60  287.87
  -3   4   1 9382.24  348.67
   3  -4   1 9229.17  352.82
  -3  -4  -1 9226.23  325.71
  -3  -4   2 5808.65  254.28
   3   4   2 5688.67  224.80
  -3   4  -2 5626.82  191.91
  -3  -4   2 6042.42  256.74
   3  -4  -2 5746.93  296.51
  -3  -4   2 5979.08  235.73
   3  -4  -2 5840.32  250.90
  -3  -4   2 5907.44  244.05
   3  -4  -2 5620.03  210.30
  -3   4  -2 5765.71  252.57
  -3   4  -2 5593.73  241.83
   3   4   2 6056.16  222.39
   3   4   2 5847.27  226.15
   3   4   2 5684.91  222.14
   3  -4  -2 6072.13  237.50
   3   4   2 5613.98  237.06
   3   4   2 5480.77  240.93
   3  -4  -2 5569.67  210.54
   3  -4   2 5736.96  254.60
  -3   4   2 5659.53  229.95
   3   4  -2 6075.17  262.37
   3  -4   2 5629.11  189.87
   3   4  -2 5714.06  230.02
   3   4  -2 5677.43  240.98
   3  -4   2 5928.42  255.18
   3  -4   2 5468.45  248.55
  -3  -4  -2 6010.47  241.09
   3  -4   2 5783.92  257.14
  -3  -4  -2 5746.26  246.17
  -3   4   2 5667.20  242.37
  -3   4   2 5862.18  226.53
   3   4  -2 5680.27  243.26
  -3  -4  -2 5755.39  312.91
  -3  -4  -2 5936.39  219.80
  -3   4  -3  492.65   79.13
   3  -4  -3  532.82   49.67
  -3   4  -3  560.04   80.51
  -3  -4   3  485.45   63.50
  -3  -4   3  479.92   79.12
   3   4   3  511.46   63.66
   3  -4  -3  480.69   81.63
  -3   4  -3  578.48   92.47
  -3  -4   3  516.95   75.63
   3   4   3  466.74   80.75
   3  -4  -3  473.27   77.47
   3  -4  -3  575.93   63.60
   3  -4  -3  505.23   49.22
   3   4   3  481.72   70.65
   3   4   3  579.39   67.19
  -3   4  -3  478.22   47.97
  -3  -4  -3  485.74   45.12
   3   4  -3  530.16   77.16
   3  -4   3  502.69   59.45
   3   4  -3  470.56   76.77
  -3   4   3  526.27   76.80
  -3  -4  -3  588.07   73.71
  -3  -4  -3  476.76   76.43
   3  -4   3  572.32   79.41
   3   4  -3  555.84   63.59
   3  -4   3  462.34   82.19
  -3  -4  -3  428.41   70.05
   3  -4   3  531.61   82.50
  -3   4   3  470.12   60.69
  -3   4   3  546.02   76.22
   3   4  -3  530.16   80.41
  -3  -4  -3  522.03   66.27
   3  -4  -4 3058.91  120.91
   3  -4  -4 3014.79  147.90
  -3   4  -4 3194.73  187.56
   3   4   4 3358.88  199.58
  -3  -4   4 3212.88  188.17
   3   4   4 3121.26  185.39
   3  -4  -4 3273.90  194.12
   3  -4  -4 3213.26  192.25
  -3   4  -4 3168.40  170.54
   3  -4  -4 3220.50  161.53
   3   4   4 3105.10  170.38
  -3   4  -4 3408.42  188.20
  -3   4  -4 3144.96  190.64
  -3   4  -4 3385.43  179.00
   3   4   4 3193.00  173.92
  -3  -4   4 3167.19  163.10
  -3  -4   4 3117.59  199.84
   3   4  -4 3191.07  160.25
   3  -4   4 3029.48  185.31
   3   4  -4 3153.54  188.39
  -3   4   4 3274.35  163.74
   3   4  -4 3246.68  197.58
  -3   4   4 3172.16  189.99
   3  -4   4 3129.58  166.86
  -3   4   4 3264.57  191.28
  -3  -4  -4 2968.93  115.23
   3  -4   4 3391.60  266.22
  -3  -4  -4 2827.57  106.39
   3  -4   4 3133.37  195.66
  -3  -4  -4 3066.02  184.03
  -3  -4  -4 3306.81  185.16
  -3   4   4 3031.29  128.76
   3   4  -4 3316.64  191.83
  -3  -4  -4 3194.60  174.21
   3   4   5 2126.76  247.66
  -3  -4   5 2048.11  137.49
   3   4   5 1908.08  151.48
   3   4   5 1924.89  150.55
  -3   4  -5 2166.48  160.48
  -3  -4   5 2058.73  177.04
  -3  -4   5 1944.92  163.47
   3   4   5 1925.41  164.70
   3  -4  -5 2184.04  171.51
  -3   4  -5 1934.59  119.08
  -3  -4   5 2082.18  163.77
  -3   4  -5 2058.55  162.69
  -3   4  -5 1978.83  160.78
   3  -4  -5 1926.99  134.72
   3  -4  -5 2162.00  173.66
  -3   4  -5 2097.45  159.44
   3  -4   5 2056.12  170.07
   3   4  -5 2026.55  169.67
  -3  -4  -5 2041.41  161.36
   3  -4   5 2077.42  158.29
   3  -4   5 2098.04  171.85
  -3   4   5 2014.10  175.10
   3  -4   5 1994.44  157.12
  -3   4   5 2204.63  234.61
   3   4  -5 1947.08  132.98
  -3  -4  -5 2033.82  150.16
  -3   4   5 1738.30  129.68
   3   4  -5 2180.45  168.25
  -3  -4  -5 2113.85  168.67
   3   4   6 3611.01  246.58
   3  -4  -6 3456.34  239.43
  -3   4  -6 3647.93  244.79
  -3   4  -6 3670.30  244.07
   3  -4  -6 3614.02  250.60
   3   4   6 3632.64  267.05
  -3  -4   6 4038.99  253.53
  -3  -4   6 3803.01  231.32
   3   4   6 3833.07  243.70
  -3   4  -6 3651.50  244.29
  -3  -4   6 3902.97  368.32
  -3  -4   6 3490.25  251.92
   3   4   6 3478.21  233.77
   3  -4  -6 3305.50  222.00
   3   4  -6 3552.97  212.69
   3   4  -6 3531.12  250.48
   3   4  -6 3412.16  244.90
  -3  -4  -6 3666.73  246.76
   3  -4   6 3776.23  243.92
  -3   4   6 3766.12  255.77
  -3  -4  -6 3420.05  238.72
  -3   4   6 3672.22  248.80
   3  -4   6 3790.60  242.53
   3  -4   6 3611.33  255.62
  -3   4   6 2998.73  221.19
  -3  -4  -6 3705.59  237.76
   3  -4   6 3433.69  252.34
   3   4   7  553.19  104.50
   3  -4  -7  349.89  107.69
  -3  -4   7  378.31  103.53
  -3   4  -7  431.74  166.99
   3  -4  -7  440.40  115.66
   3   4   7    7.25  110.85
  -3   4  -7  444.83  110.66
  -3   4  -7  -18.69  108.42
   3  -4   7  368.39  107.06
  -3  -4  -7  275.99  105.79
   3  -4   7  439.73  113.89
  -3  -4  -7  461.61  110.78
  -3  -4  -7  407.35  106.07
   3   4  -7  413.91  110.13
   3   4  -7  405.00  112.73
   3  -4  -8  788.82  155.66
   3   4   8   -6.25  152.54
  -3   4  -8  716.89  148.91
   3  -4  -8  629.98  150.02
  -3   4  -8  723.23  148.69
   3   4  -8  880.26  149.62
   3  -4   8  791.04  162.29
  -3  -4  -8  536.31  148.53
  -3  -4  -8  709.56  149.75
  -3  -4  -8  880.07  155.24
   3   4  -8  898.93  150.23
   3  -4  -9  338.70  130.87
  -3   4  -9  508.25  132.46
  -3   4  -9   84.99  213.19
   3  -4  -9  377.32  133.43
   3   4   9   -0.27  141.50
  -3  -4  -9  347.31  133.75
   3   4  -9  548.81  138.27
   3  -4   9  307.26  153.86
  -3  -4  -9  328.10  135.29
  -3  -4  -9  316.44  135.43
   3   4  -9  451.97  137.44
  -3   4 -10  172.16  119.26
   3  -4 -10   63.93   99.00
   3  -4 -10   -2.46   97.38
   3   4  10    0.71  114.66
  -3   4 -10  125.59   98.18
  -3  -4 -10  105.56   98.28
   3  -4  10  157.66  111.64
   3   4 -10   77.23   99.24
  -3  -4 -10   72.80   98.94
   3   4 -10   70.38  104.65
  -3  -4 -10  113.38  177.69
   3  -4 -11    3.22   71.38
  -3   4 -11   -0.07   69.47
   3   4  11  -10.13   76.02
   3  -4 -11   11.11   72.58
   3  -4  11   32.19  116.90
  -3  -4 -11   -9.69   67.87
  -3  -4 -11  110.39  106.62
   3   4 -11   40.03   73.47
   3   4  12   86.35  120.45
   3  -4 -12  267.90  133.06
  -3  -4  12  300.22  138.41
   3  -4 -12    2.93  186.86
  -3   4 -12  391.12  123.40
  -3  -4 -12  394.89  128.84
   3   4 -12   -1.15  118.45
   3  -4  12  371.91  138.19
  -3  -4 -12  201.80  123.09
  -3  -4  13    0.23   87.11
   3  -4 -13  316.41  117.43
   3  -4 -13   -0.67   75.88
  -3  -4 -13    3.83   84.41
   3  -4  13   86.84   79.30
  -3  -4 -13  141.40   77.44
   3   4 -13   -2.45   75.50
  -3  -4  14    0.22   99.40
   3  -4 -14   -2.18   92.77
  -3  -4 -14    8.04   88.61
   3   4 -14  718.89   86.40
   3  -4  14  834.29  106.81
   3   5   0 1050.02   93.88
   3  -5   0 1054.14  103.96
  -3  -5   0 1153.32  137.33
   3   5   0 1064.39  104.27
  -3  -5   0 1202.37  102.22
   3  -5   0 1147.54   84.52
   3   5   0 1156.42   89.05
   3  -5   0 1088.39  104.91
  -3   5   0  952.92  103.49
   3   5   0 1133.99  105.68
   3   5   0 1085.73  151.08
  -3   5   0 1090.16   84.82
   3  -5   0 1230.82  110.81
  -3   5   0 1184.12  118.60
  -3  -5   0 1151.22  109.17
   3   5   0 1103.33   60.96
   3  -5  -1 7427.47  318.09
  -3   5  -1 7576.61  416.58
   3   5   1 7127.71  317.29
   3  -5  -1 7363.47  303.94
  -3  -5   1 7270.21  300.68
  -3  -5   1 7534.91  323.33
  -3   5  -1 7036.64  259.50
   3   5   1 7434.37  322.85
   3   5   1 7636.35  274.35
   3   5   1 7456.49  303.96
   3   5   1 7188.67  289.37
  -3   5  -1 7411.79  320.27
  -3  -5   1 7284.37  320.51
   3   5   1 7145.72  290.74
   3  -5  -1 7286.87  287.30
   3  -5  -1 7190.77  296.04
   3   5  -1 7186.48  299.19
  -3  -5  -1 7075.94  286.92
  -3   5   1 7089.03  310.86
   3  -5   1 7093.59  320.03
   3  -5   1 7604.85  273.48
   3   5  -1 7286.26  302.50
  -3  -5  -1 7544.34  335.40
   3   5  -1 7285.92  311.67
  -3   5   1 7447.39  343.15
   3  -5   1 7182.98  214.15
  -3   5   1 6972.17  281.31
   3   5  -1 7411.37  329.96
   3  -5   1 6947.41  319.79
  -3  -5  -1 7512.52  303.06
   3   5  -1 7052.46  308.86
  -3   5   1 7323.59  302.16
   3  -5   1 7093.15  319.85
   3   5   2  215.00   44.78
   3   5   2   86.38   48.22
   3  -5  -2  186.74   45.77
   3  -5  -2   84.05   54.80
   3  -5  -2  156.18   52.05
   3  -5  -2  106.84   46.72
   3   5   2  137.49   57.10
  -3   5  -2  189.03   60.72
  -3   5  -2  146.15   59.13
  -3   5  -2  112.88   33.79
   3   5   2   90.09   57.06
  -3  -5   2  170.50   58.28
  -3  -5   2  154.54   53.07
  -3  -5   2  202.00   61.30
  -3  -5   2  152.83   53.24
   3   5   2  133.39   65.93
   3   5  -2  141.12   56.81
   3  -5   2  146.61   62.80
   3  -5   2  192.15   58.35
   3   5  -2  148.09   50.88
  -3   5   2  108.51   57.84
   3  -5   2  177.43   60.24
  -3   5   2   83.31   78.03
   3   5  -2  126.51   62.30
  -3   5   2  170.52   65.47
   3   5  -2  136.28   51.77
  -3  -5  -2  154.78   49.11
  -3  -5  -2  107.89   43.49
  -3  -5  -2  160.63   47.41
   3  -5   2  105.03   32.68
  -3  -5  -2  142.83   58.90
  -3  -5  -2  179.85   63.00
  -3   5   2   98.60   76.05
   3  -5  -3 1419.30  134.46
  -3   5  -3 1374.62  132.27
   3  -5  -3 1353.51   97.54
   3   5   3 1311.37  113.27
  -3  -5   3 1472.48  118.52
  -3   5  -3 1520.22  156.52
  -3  -5   3 1466.87  124.30
   3   5   3 1430.95  137.68
   3  -5  -3 1566.35  171.99
  -3  -5   3 1465.53  139.49
  -3  -5   3 1479.69  142.38
   3  -5  -3 1409.64  124.06
  -3  -5   3 1389.49  140.99
   3  -5  -3 1258.57  134.06
   3   5   3 1482.42  129.82
  -3   5  -3 1339.25   86.54
  -3   5  -3 1555.79  141.15
   3   5   3 1338.43  112.18
   3   5   3 1407.90  116.56
  -3  -5  -3 1454.98  119.75
  -3  -5  -3 1481.73  102.12
  -3   5   3 1430.51  115.58
  -3   5   3 1412.27  128.95
   3  -5   3 1378.98  142.64
   3   5  -3 1363.79  125.16
   3   5  -3 1330.94  114.93
  -3   5   3 1377.14  135.40
   3  -5   3 1517.29  140.17
  -3  -5  -3 1457.98   91.85
  -3  -5  -3 1418.13  112.41
   3  -5   3 1395.24  138.33
  -3  -5  -3 1302.80  132.82
   3  -5   3 1446.65  137.33
   3   5  -3 1422.79  188.33
   3  -5   3 1436.29   98.00
   3  -5  -4 1460.70  145.37
   3   5   4 1361.43  127.95
   3   5   4 1422.79  139.02
   3  -5  -4 1520.11  129.09
  -3   5  -4 1444.50  146.99
   3  -5  -4 1370.41  148.97
  -3  -5   4 1420.43  138.63
  -3  -5   4 1569.73  222.17
  -3  -5   4 1553.24  155.88
  -3   5  -4 1573.63  128.85
   3   5   4 1367.82  180.64
  -3  -5   4 1499.90  132.51
   3   5   4 1445.58  148.92
  -3   5  -4 1334.76  144.71
   3  -5   4 1328.70  151.90
   3   5  -4 1392.83  149.83
  -3   5   4 1425.28  150.82
  -3  -5  -4 1533.62  130.04
   3   5  -4 1528.59  146.09
  -3   5   4 1394.42  126.84
   3  -5   4 1580.38  153.45
  -3  -5  -4 1385.74  146.54
  -3  -5  -4 1553.74  133.99
   3  -5   4 1508.99  120.72
   3  -5   4 1431.44  146.90
  -3   5   4 1404.28  142.84
  -3   5  -5  124.21   67.22
   3   5   5   80.53   59.90
  -3  -5   5   44.33   85.31
  -3   5  -5  153.16   61.26
   3   5   5   96.68   67.80
  -3  -5   5   72.71   66.09
  -3  -5   5  135.58   70.40
   3  -5  -5  108.62   66.87
   3  -5  -5   84.85   55.55
   3   5   5   72.66   68.70
  -3   5  -5   62.02   64.36
  -3  -5   5   83.13   72.67
   3   5   5   -6.44   57.21
   3  -5  -5   63.66   65.41
   3  -5   5  141.72   67.51
  -3  -5  -5  115.24   64.60
   3   5  -5  112.83   66.33
   3  -5   5   97.40   72.33
  -3  -5  -5  115.05   59.31
  -3   5   5   72.82   65.90
   3  -5   5   94.27   60.12
   3   5  -5  150.30   68.10
  -3   5   5  109.64   52.93
   3  -5   5  142.96   71.34
  -3  -5  -5   56.64  101.07
   3   5  -5   81.73   53.92
  -3   5   5   60.11   69.81
   3  -5  -6  109.93   73.93
   3  -5  -6  145.18   77.06
  -3   5  -6   90.83   67.49
   3   5   6  -15.66   65.48
  -3   5  -6   72.02   68.97
   3  -5  -6   46.73   66.28
   3   5   6  104.14   70.01
  -3  -5   6  101.05   67.06
  -3  -5   6  132.72   73.14
  -3   5   6   33.73   60.04
  -3  -5  -6   30.46  110.81
   3   5  -6   77.30   72.26
   3   5  -6  140.68   75.68
   3  -5   6  117.28   69.34
  -3  -5  -6   98.20  106.13
   3  -5   6  134.66   71.15
   3  -5   6   92.20   75.51
   3   5  -6   83.48   63.28
  -3  -5  -6  109.27   64.03
  -3  -5   7  831.61  159.83
   3  -5  -7  864.41  155.60
   3  -5  -7 1052.38  153.80
  -3   5  -7  882.21  152.04
   3   5   7  -21.85  162.85
  -3   5  -7  911.22  151.42
   3  -5   7  978.70  166.23
   3  -5   7  821.22  154.87
   3   5  -7  996.18  154.28
  -3  -5  -7 1010.41  149.87
   3   5  -7  853.63  161.03
   3   5   8   -0.42  169.33
   3  -5  -8  585.45  160.52
  -3   5  -8  996.88  166.98
  -3  -5   8  701.44  175.91
   3  -5  -8  899.61  160.81
  -3   5  -8  932.10  161.90
  -3  -5  -8  724.97  166.83
   3  -5   8  868.07  179.19
  -3  -5  -8  713.18  158.49
   3   5  -8  613.36  162.41
   3  -5   8  491.81  170.57
  -3  -5  -8  497.34  160.92
   3   5  -8  847.94  161.92
   3  -5  -9  954.33  302.46
   3   5   9   -0.91  213.52
  -3   5  -9 1208.31  215.36
   3  -5  -9 1147.92  208.89
  -3   5  -9 1233.38  204.31
   3  -5   9 1125.75  230.13
   3   5  -9 1363.95  201.01
  -3  -5  -9  738.82  202.26
  -3  -5  -9 1162.28  197.56
   3   5  -9 1423.23  203.95
  -3  -5  -9  786.14  206.91
   3  -5 -10 1722.66  249.15
  -3   5 -10 1915.64  255.51
  -3   5 -10 2031.25  309.92
   3  -5 -10 1668.21  254.73
   3  -5  10 1847.62  287.20
   3   5 -10 1947.33  266.50
   3   5 -10 1833.45  251.06
  -3  -5 -10 1358.08  255.17
  -3  -5 -10 1633.72  248.73
  -3  -5 -10 1000.25  299.83
   3  -5 -11    1.98  100.16
  -3   5 -11   -2.30   96.62
   3  -5 -11   87.14   95.26
  -3  -5 -11   76.94   98.27
  -3  -5 -11   44.64  101.50
   3  -5  11  135.06  153.45
   3   5 -11  168.12   95.19
   3   5 -11   76.53  105.38
  -3   5 -12    0.31   52.68
  -3  -5  12  -16.11   59.34
   3   5  12  150.10   73.52
   3  -5 -12   -0.46   53.16
   3  -5 -12   45.20   57.87
   3   5 -12    3.39   51.81
   3  -5  12  -61.02   58.61
  -3  -5 -12  -24.17   57.41
  -3   5 -13  183.22   67.92
   3  -5 -13    1.08   67.83
   3   5  13  101.99   47.00
  -3  -5  13   -1.10   77.57
   3  -5 -13   -1.17   71.35
   3  -5  13   49.90   69.43
  -3  -5 -13  -17.19   63.85
   3  -6   0 8405.14  396.85
   3  -6   0 8651.51  478.98
  -3  -6   0 9108.76  416.10
   3   6   0 8575.04  397.40
  -3  -6   0 9229.73  393.51
   3  -6   0 8986.84  361.89
  -3   6   0 8065.54  384.52
  -3   6   0 8710.02  431.14
  -3  -6   0 8508.07  402.37
  -3   6   0 8573.20  391.32
   3  -6   0 9039.10  416.73
  -3   6   0 9250.93  368.32
   3   6   0 8396.09  378.51
   3   6   0 8689.05  409.97
   3   6   0 8731.66  383.96
  -3  -6   0 8921.78  394.83
   3  -6  -1   66.43   68.38
  -3  -6   1  236.06   72.15
   3   6   1  159.19   60.06
  -3   6  -1  127.08   71.51
   3  -6  -1  140.47   61.84
  -3  -6   1  208.61   61.31
   3   6   1  138.97   52.72
  -3  -6   1  159.97   68.29
  -3   6  -1  150.93   63.01
   3   6   1  179.00   66.38
   3   6   1  160.42   68.82
  -3  -6   1  220.13   66.65
   3   6   1  104.71   46.51
   3  -6  -1  194.95   55.54
   3  -6  -1  138.09   59.67
  -3   6  -1  134.14   47.29
  -3   6  -1  142.72   68.34
  -3  -6  -1  128.57   64.45
  -3  -6  -1  121.76   55.87
  -3   6   1  153.39   57.69
  -3  -6  -1  204.84   72.51
  -3   6   1  230.85   67.74
  -3   6   1   78.70   74.64
   3  -6   1  243.44   67.52
   3  -6   1  172.91   69.77
   3   6  -1  188.45   58.18
  -3  -6  -1  164.75   58.82
   3  -6   1  126.02   49.62
   3   6  -1  164.04   65.01
  -3   6   1  169.84   62.05
   3  -6   1  198.21   68.47
   3   6  -1  129.86   68.13
   3   6  -1  211.72   63.19
   3   6   2 9907.65  442.56
   3   6   2 9803.23  474.03
   3   6   2 9260.21  426.83
  -3  -6   210324.14  460.79
   3  -6  -210155.83  431.14
  -3  -6   210024.63  463.95
   3   6   2 9496.53  451.71
   3  -6  -2 9995.21  461.11
   3   6   210340.98  427.01
   3  -6  -210101.59  432.84
  -3   6  -210423.59  492.19
  -3   6  -2 9133.77  366.84
  -3  -6   2 9722.52  472.24
   3  -6  -210345.50  431.23
  -3   6  -2 9940.85  463.34
  -3  -6   210587.65  462.11
   3  -6   2 9649.84  455.92
   3  -6   2 9639.46  465.71
  -3   6   2 9591.03  449.95
   3   6  -2 9826.91  450.62
   3   6  -2 9922.66  460.07
  -3   6   210284.06  442.12
  -3  -6  -210524.08  456.96
  -3  -6  -210180.25  425.07
  -3   6   2 9757.66  431.09
  -3  -6  -2 9956.34  472.41
   3  -6   2 9673.64  457.77
  -3   6   2 9892.66  483.52
   3   6  -2 9707.40  435.94
  -3  -6  -2 9802.70  508.52
  -3  -6  -210131.20  408.40
   3   6  -210099.31  443.52
   3  -6  -3 1571.36  143.36
  -3  -6   3 1590.69  172.33
   3   6   3 1043.62  125.04
   3  -6  -3 1443.83  127.95
   3  -6  -3 1492.96  145.79
  -3  -6   3 1321.11  155.76
   3  -6  -3 1353.42  128.24
  -3  -6   3 1396.08  143.82
  -3  -6   3 1481.30  143.77
  -3   6  -3 1605.86  127.75
  -3  -6   3 1435.47  159.54
   3   6   3 1462.83  159.46
  -3   6  -3 1418.44  156.25
  -3   6  -3 1447.93  161.57
   3   6   3 1574.26  161.89
   3   6   3 1305.08  139.01
   3   6   3 1336.49  198.53
   3  -6   3 1388.36  162.48
   3  -6   3 1391.31  119.73
   3   6  -3 1437.87  144.46
  -3   6   3 1655.43  148.48
   3  -6   3 1443.98  162.22
  -3  -6  -3 1426.22  157.91
  -3   6   3 1335.02  132.37
   3  -6   3 1242.34  152.21
   3   6  -3 1422.22  140.13
  -3  -6  -3 1534.41  124.35
  -3  -6  -3 1600.72  133.79
   3   6  -3 1568.97  230.73
  -3   6   3 1413.84  153.12
  -3  -6  -3 1299.14  140.12
  -3  -6  -3 1559.53  196.08
  -3   6   3 1473.51  168.26
  -3   6  -4 5122.04  283.31
   3   6   4 4954.32  307.18
  -3  -6   4 4542.08  285.69
   3   6   4 4214.01  305.71
  -3   6  -4 4683.89  288.89
   3  -6  -4 4478.53  298.15
   3  -6  -4 4469.17  273.26
   3   6   4 4585.20  283.55
  -3  -6   4 4739.48  306.78
  -3   6  -4 4872.47  401.85
   3   6   4 4446.23  283.12
   3   6   4 2980.05  258.70
  -3  -6   4 4548.18  298.73
   3  -6  -4 4672.19  289.12
  -3  -6   4 5004.59  291.96
   3  -6   4 4538.03  302.91
  -3   6   4 4732.09  394.02
   3  -6   4 4364.85  285.54
   3  -6   4 4599.60  264.46
  -3   6   4 4480.71  280.93
  -3  -6  -4 4606.64  267.50
   3   6  -4 4696.33  284.69
  -3   6   4 4640.38  284.40
   3   6  -4 4594.66  299.69
   3   6  -4 4740.02  293.17
  -3  -6  -4 4665.98  298.43
   3   6   5 1898.59  231.67
  -3   6  -5 3255.20  253.69
   3   6   5 3055.01  248.11
  -3  -6   5 3219.91  256.36
  -3   6  -5 3475.04  240.07
   3   6   5 2765.14  260.02
   3  -6  -5 3318.61  263.48
   3  -6  -5 3154.78  328.35
  -3  -6   5 3334.37  245.39
   3  -6  -5 3062.57  242.90
   3  -6   5 3400.34  261.30
   3  -6   5 3212.21  225.76
   3   6  -5 3546.43  256.16
   3   6  -5 3059.11  232.06
  -3  -6  -5 3442.75  258.46
  -3  -6  -5 3254.91  242.29
   3  -6   5 3087.10  248.13
  -3   6   5 2467.49  231.39
  -3   6  -6  391.47  123.33
  -3  -6   6  505.02  135.64
   3  -6  -6  486.78  128.84
  -3  -6   6  472.78  134.23
  -3   6  -6  584.39  122.81
   3  -6  -6  466.02  130.93
   3  -6  -6  369.15  189.40
  -3  -6  -6  333.40  131.54
   3   6  -6  487.02  129.66
   3   6  -6  517.62  133.66
  -3  -6  -6  470.54  124.83
   3  -6   6  422.75  201.82
   3  -6   6  386.83  129.39
  -3   6  -7 2308.93  253.32
   3  -6  -7 2236.11  249.89
  -3   6  -7 2041.22  234.20
  -3  -6   7 2263.23  266.75
   3  -6  -7 2037.03  245.70
  -3  -6  -7 1932.91  233.79
   3  -6   7 2433.14  261.91
  -3  -6  -7 2134.52  253.09
   3   6  -7 2198.12  243.10
   3  -6   7 2317.22  263.66
  -3  -6  -7 2029.27  254.94
   3   6  -7 2203.55  251.93
  -3   6  -8  485.79  146.88
  -3  -6   8  571.89  178.42
  -3   6  -8  603.87  158.93
   3  -6  -8  611.49  231.48
  -3  -6  -8  536.19  162.49
   3  -6   8  442.40  171.58
  -3  -6  -8  266.28  155.22
  -3  -6  -8  510.89  150.27
   3   6  -8  585.45  152.89
   3  -6   8   -0.01  173.67
   3   6  -8  578.47  154.39
  -3   6  -9  193.06  140.02
   3  -6  -9  213.12  130.13
  -3   6  -9  288.82  132.92
   3  -6  -9  307.33  132.83
   3   6  -9  355.45  132.86
  -3  -6  -9  219.16  196.49
   3  -6   9   -0.29  143.48
   3   6  -9  246.29  130.83
  -3  -6  -9  324.14  133.67
  -3  -6  -9   96.14  131.53
  -3   6 -10    3.93  103.14
   3  -6 -10  244.50  100.27
  -3   6 -10   23.69  118.77
   3   6  10   -6.74  128.01
   3  -6 -10    6.14  106.70
   3  -6  10   12.46  115.43
  -3  -6 -10  -11.31  101.36
   3   6 -10  240.34  102.01
   3   6 -10  165.35  112.47
  -3  -6 -10   65.25  115.48
  -3  -6  11  -96.25   74.10
   3  -6 -11   23.29   63.71
   3  -6 -11   -0.63   62.57
   3   6  11  -43.58   71.42
  -3   6 -11    5.67   63.08
   3   6 -11  101.71   59.54
   3  -6  11   45.23   69.44
  -3  -6 -11   -1.44   60.37
   3   6  12  -92.42  139.54
  -3  -6  12  353.50  136.20
   3  -6 -12  382.58  116.26
  -3  -6 -12  510.83  115.26
   3  -6  12   88.24  131.70
  -3   6  12  170.72  129.88
   3   6 -12  358.10  110.68
  -3  -6  13   56.10   45.94
   3  -6 -13  -11.31   46.35
  -3   6 -13    3.09   41.89
  -3  -6 -13    4.10   49.80
   3   6 -13    5.25   42.99
   3  -6  13   22.56   76.35
  -3   6  13   10.26   52.43
  -3   7   0  304.12   95.93
  -3  -7   0  214.66   87.09
  -3   7   0  343.21   87.98
   3  -7   0  311.78   88.77
  -3  -7   0  234.88   90.22
   3   7   0  218.75   95.02
   3  -7   0  314.45   88.68
   3  -7   0  249.68   74.04
   3   7   0  224.23   83.70
  -3   7   0  147.72   71.66
  -3  -7   0  198.54   82.38
   3   7   0  294.55   93.67
   3   7   0  215.25   77.21
  -3   7   0  243.06  135.56
   3  -7   0  224.79   90.22
  -3  -7   0  245.95   97.89
   3  -7  -1  158.02   68.39
   3  -7  -1   97.72   61.35
   3  -7  -1  166.46   74.46
  -3   7  -1  148.22   74.82
   3  -7  -1  126.18   71.63
  -3   7  -1   69.02   80.19
  -3  -7   1  122.37   73.80
   3   7   1  106.01   67.42
  -3  -7   1  127.72   67.02
   3   7   1  159.11  117.52
  -3  -7   1  115.08   75.77
  -3   7  -1  102.51   76.94
  -3  -7   1  198.46   80.13
   3   7   1   80.55   94.97
   3   7   1   84.22  120.94
   3   7  -1   90.34   95.55
   3   7  -1   79.46  119.25
   3  -7   1  104.11   76.23
  -3  -7  -1  148.88   78.72
   3  -7   1  115.23   76.69
  -3  -7  -1  181.49   73.84
   3  -7   1  119.84   74.40
   3   7  -1  124.74   73.74
  -3   7   1  185.69   81.57
  -3  -7  -1  138.08   67.07
  -3   7   1   88.07   74.72
  -3  -7  -1   88.00   66.13
  -3   7   1   71.16   63.12
   3   7  -1  169.16   70.52
  -3   7   1  149.40   71.40
  -3  -7   2  683.25  132.95
   3  -7  -2  743.58  109.42
   3   7   2  254.91   99.31
   3   7   2  437.06  111.27
   3  -7  -2  634.21  108.63
  -3   7  -2  560.15  117.78
  -3   7  -2  698.55  127.08
   3   7   2  481.49  103.91
  -3  -7   2  642.01  123.01
   3  -7  -2  842.37  162.89
   3  -7  -2  626.64  124.59
  -3  -7   2  617.07  125.86
   3   7   2  432.34  127.78
  -3  -7   2  694.19  112.87
  -3  -7  -2  677.63  117.44
   3   7  -2  607.67  112.78
   3  -7   2  759.89  128.81
  -3  -7  -2  469.54  156.55
   3   7  -2  582.28  124.85
  -3   7   2  561.63  113.93
   3  -7   2  535.16  126.40
  -3  -7  -2  384.98  108.69
  -3  -7  -2  640.34   98.65
   3   7  -2  646.98  119.04
  -3   7   2  593.02  198.02
  -3  -7  -2  690.73  125.93
   3  -7   2  723.26  125.50
  -3   7   2  782.12  112.92
   3   7  -2  670.05  120.85
   3  -7  -3  462.20  126.79
   3   7   3  712.37  117.10
   3  -7  -3  453.96  109.69
  -3   7  -3  625.61  131.60
   3   7   3  707.28  131.72
  -3  -7   3  889.43  128.80
   3  -7  -3  708.14  115.54
   3  -7  -3  343.74  113.05
  -3  -7   3  552.11  124.72
   3   7   3  635.44  123.15
  -3  -7   3  679.23  143.56
   3   7  -3  374.26  192.20
  -3   7   3  471.73  137.97
  -3  -7  -3  484.90  127.89
   3  -7   3  739.00  138.85
   3   7  -3  780.28  123.40
   3   7  -3  699.23  124.98
  -3   7   3  385.83  174.14
  -3   7   3  722.95  119.87
   3  -7   3  681.02  136.27
  -3  -7  -3  711.30  118.63
   3  -7  -4 1839.79  203.91
  -3  -7   4 1609.68  317.86
   3  -7  -4 1782.54  191.52
   3   7   4 1433.41  214.50
  -3  -7   4 1997.00  210.87
  -3   7  -4 1654.44  296.06
   3   7  -4 2128.73  213.32
   3  -7   4 1722.78  210.23
  -3  -7  -4 1761.20  211.65
   3  -7   4 1897.87  216.27
   3   7  -4 1860.77  207.43
  -3   7   4 1464.84  213.45
  -3  -7  -4 1743.75  272.33
  -3   7  -5   -0.26  102.22
   3   7   5  160.42  109.62
  -3  -7   5  260.98  106.52
   3  -7  -5  192.78   98.80
   3  -7  -5  134.06   97.65
  -3  -7   5  164.84  102.36
  -3   7   5  209.76  111.85
  -3  -7  -5  299.77  100.89
   3   7  -5  106.37   98.96
   3  -7   5  257.71  103.75
  -3  -7  -5  228.17  103.04
   3  -7   5  246.52  103.39
   3   7   6 2993.02  364.24
   3  -7  -6 2692.42  328.41
  -3  -7   6 3584.56  339.64
  -3   7  -6 3470.57  323.64
  -3   7  -6 3292.01  298.03
   3  -7  -6 3467.55  296.15
  -3  -7   6 3429.05  326.90
  -3  -7  -6 3575.23  457.42
   3  -7   6 3720.48  322.44
   3   7  -6 3423.44  314.05
  -3  -7  -6 3321.48  416.31
   3   7  -6 3472.90  320.03
   3  -7   6 3482.09  433.47
  -3   7   6 3173.74  330.63
  -3   7  -7 1266.40  202.50
   3   7   7  812.50  233.72
   3  -7  -7 1370.41  201.20
  -3  -7   7 1474.29  213.10
   3   7  -7 1359.30  212.61
  -3   7   7    1.55  226.50
   3  -7   7 1261.55  208.90
   3  -7   7 1550.04  218.64
   3   7  -7 1331.13  207.72
   3  -7   7    2.41  238.76
  -3  -7  -7 1441.39  207.47
  -3  -7  -7 1362.46  213.52
   3  -7  -8   19.45   73.91
  -3  -7   8   62.66   77.34
   3  -7  -8  -40.73   74.88
  -3   7  -8    0.95   72.17
  -3   7  -8   19.51   78.69
   3   7   8   60.57   81.64
   3  -7   8  -83.47   78.47
   3   7  -8   29.14   76.58
  -3  -7  -8   76.20   74.54
   3   7  -8   12.74   74.73
   3  -7   8    0.98   96.65
  -3  -7  -8   75.70   71.51
   3  -7  -9  -26.06  100.07
  -3  -7   9    9.49  105.55
  -3   7  -9   -2.45  110.12
  -3   7  -9   -7.14  102.03
  -3  -7  -9   76.73  105.08
   3   7  -9  239.99  106.85
   3   7  -9  307.51  100.64
   3  -7   9   96.90  115.60
  -3  -7  -9  -10.07  105.18
  -3   7 -10   -1.95  113.28
   3   7  10   28.07  124.36
   3  -7 -10   -6.99  110.67
  -3   7 -10   45.64  120.19
  -3  -7 -10   73.18  116.35
   3   7 -10  401.07  117.71
   3   7 -10  433.31  111.54
  -3  -7 -10  -20.87  113.64
  -3   7  10  227.07  124.84
   3  -7  10   28.17  189.67
   3   7  11   16.61   61.95
  -3  -7  11   62.30   56.15
  -3   7 -11   -2.51   49.34
   3  -7 -11  -13.78   45.38
   3  -7  11   -5.79   51.39
  -3   7  11  -30.56   54.37
   3   7 -11  -24.91   45.74
  -3   7 -12   -3.05   46.94
  -3  -7  12  -12.89   48.96
   3  -7 -12   -3.37   44.23
  -3  -7 -12   84.60   47.08
   3  -7  12    2.68   48.73
  -3   7  12  -19.89   46.86
   3   8   0   13.59   61.94
  -3   8   0  -11.59   66.28
   3  -8   0   39.70   58.48
   3  -8   0   64.80   61.41
  -3  -8   0  -28.54   61.48
  -3  -8   0   47.76   59.72
  -3  -8   1 2710.71  258.75
  -3   8  -1 2590.70  258.66
   3  -8  -1 2695.01  243.63
  -3  -8   1 2519.13  342.13
   3  -8  -1 2136.72  329.16
   3   8   1 2386.41  252.92
   3  -8  -1 2517.63  240.83
  -3   8   1 2766.91  267.73
   3   8  -1 1645.17  244.26
   3  -8   1 2730.29  343.01
  -3   8   1 2069.10  223.56
  -3  -8  -1 2790.92  255.98
  -3  -8  -1 2795.24  254.13
   3   8  -1 2499.72  246.47
   3  -8   1 2557.41  246.15
   3  -8  -2   24.16   57.49
   3   8   2  -19.95   96.18
   3  -8  -2    4.62   58.37
  -3  -8   2  -15.75   65.03
  -3  -8   2   20.92   59.20
  -3   8  -2   -0.50   61.16
   3  -8  -2  -21.17   59.75
   3  -8   2   83.88   60.23
   3  -8   2   10.63   60.60
   3   8  -2  -24.06   61.33
  -3  -8  -2   61.97   63.87
  -3  -8  -2    1.18   93.18
  -3   8   2   76.92   65.46
   3   8  -2   35.11   59.27
   3   8   3  163.65  110.72
   3  -8  -3  489.55  100.94
  -3   8  -3    0.31  109.22
  -3  -8   3  284.60  104.86
   3  -8  -3  116.53  162.90
  -3  -8   3   -1.56  114.01
   3   8  -3  286.64  104.75
   3  -8   3    2.27  110.47
  -3  -8  -3  278.74  110.35
   3   8  -3  160.78  113.31
   3  -8   3  345.32  110.91
  -3   8   3  161.77  116.88
   3  -8  -4 2854.16  290.05
   3   8   4 2201.11  315.78
  -3  -8   4 2724.19  286.34
  -3  -8   4 2776.45  298.50
  -3   8  -4 2532.00  270.60
   3  -8  -4 2726.12  269.03
   3   8  -4 2685.26  271.68
  -3  -8  -4 2978.30  282.86
   3  -8   4 2567.02  275.33
  -3  -8  -4 2532.41  276.29
   3  -8   4 2950.66  289.03
   3   8  -4 2101.92  275.24
  -3   8   4 2391.63  290.26
   3  -8  -5  273.15  120.05
  -3  -8   5  369.51  137.49
  -3   8  -5   -0.10  129.13
   3   8   5  204.84  144.87
   3  -8  -5  244.24  129.30
  -3  -8   5  166.54  201.88
  -3  -8  -5  314.83  128.32
   3   8  -5  253.38  199.32
   3  -8   5  451.71  131.31
  -3  -8  -5  384.88  123.74
  -3   8   5  289.17  139.75
   3   8  -5  255.55  204.45
   3  -8   5  316.69  134.14
   3  -8  -6 1801.23  315.68
  -3   8  -6 2772.71  298.11
  -3  -8   6 2952.25  341.04
  -3  -8   6 2731.74  308.96
   3  -8  -6 3026.32  294.88
   3   8   6 2182.45  493.22
   3  -8   6 2840.98  441.63
   3  -8   6 2607.27  295.72
   3   8  -6 2724.62  318.53
  -3  -8  -6 3002.39  317.89
  -3   8   6 2590.84  318.76
  -3  -8  -6 2679.80  305.24
   3   8  -6 2749.45  300.09
  -3   8  -7  622.76  173.62
  -3  -8   7  672.70  278.53
   3  -8  -7  751.15  170.14
   3   8   7  376.61  199.09
   3  -8   7  475.44  185.49
   3   8  -7  666.49  185.57
  -3  -8  -7  406.67  181.34
  -3   8   7  488.28  199.74
   3   8  -7  744.54  180.27
  -3  -8  -7  795.42  176.68
   3  -8   7  814.48  190.68
  -3   8  -8    2.22  111.35
  -3   8  -8   14.95  117.64
  -3  -8   8    6.25  118.09
   3  -8  -8   -5.64  112.30
   3  -8   8   26.91  118.74
   3   8  -8  624.72  112.40
  -3  -8  -8  206.17  120.13
   3   8  -8   96.13  112.22
  -3  -8  -8    1.68  110.97
  -3  -8   9   27.33  106.50
   3   8   9    4.55  181.09
  -3   8  -9    7.99  105.84
   3  -8  -9  -14.14  103.57
  -3   8  -9   19.11  113.06
   3  -8   9   10.80  104.94
  -3  -8  -9   11.90  104.93
  -3  -8  -9   85.23  106.46
   3   8  -9  245.54  105.70
   3  -8   9  101.15  175.12
   3   8  -9  413.57  105.12
  -3   8   9  181.87  116.29
  -3   8 -10    2.31   92.94
   3  -8 -10    1.87  141.82
  -3  -8  10  134.09  111.14
  -3   8 -10  -13.82  127.34
   3   8  10  214.30  127.79
   3  -8  10   -8.90  126.49
  -3  -8 -10    3.46   92.64
  -3  -8 -10  167.89  121.98
  -3   8  10  370.17  108.99
  -3  -8  11   98.96   96.42
   3  -8 -11  258.80   79.35
   3   8  11   33.60   58.00
  -3   8 -11   -1.13   86.29
   3  -8  11   -8.91   67.04
  -3  -8 -11  257.48   77.79
  -3   8  11  135.40   82.32
   3   8 -11   -1.16   79.45
   3   9   0 1641.76  226.29
   3  -9   0 1472.14  215.63
  -3  -9   0 1531.58  315.17
  -3   9   0 1588.64  238.29
   3  -9   0 1446.43  215.67
  -3  -9   0 1579.63  231.69
   3  -9  -1 1084.37  153.19
  -3   9  -1   -0.33  162.96
   3   9   1  563.71  164.62
   3  -9  -1    5.58  155.21
  -3  -9   1    1.78  165.52
  -3  -9   1 1060.09  155.00
  -3  -9  -1   15.69  164.77
   3   9  -1  829.66  159.88
   3  -9   1   -4.90  239.32
   3  -9   1 1071.19  154.95
  -3   9   1    0.77  166.87
  -3  -9  -1  987.05  153.36
  -3  -9   2  947.27  160.86
  -3   9  -2    0.10  169.30
   3  -9  -2   13.71  163.83
   3  -9  -2  886.94  165.67
   3   9   2  831.49  172.92
  -3  -9   2    9.69  168.92
  -3  -9  -2 1046.08  163.80
   3  -9   2    4.75  162.35
   3  -9   2 1226.83  161.37
  -3   9   2  734.92  173.51
   3   9  -2  818.26  171.43
  -3  -9  -2   12.09  170.11
   3  -9  -3  911.30  178.99
  -3  -9   3    8.71  186.03
   3   9   3  636.62  196.46
  -3  -9   3  836.11  171.45
  -3   9  -3   -2.37  178.48
   3  -9  -3  882.55  176.15
   3  -9   3 1161.73  179.91
  -3   9   3  868.74  192.16
  -3  -9  -3  973.52  180.42
   3   9  -3 1011.12  185.22
   3  -9   3   10.69  177.69
   3  -9  -4  848.61  181.42
  -3  -9   4 1079.11  208.85
  -3   9  -4    0.12  193.27
  -3  -9   4 1172.30  205.79
   3   9   4  545.99  221.42
   3  -9  -4 1025.82  206.79
  -3   9   4  707.30  211.23
   3  -9   4  833.62  289.23
   3   9  -4  855.04  194.43
  -3  -9  -4 1166.28  198.22
   3  -9   4 1077.20  202.68
   3  -9  -5  104.97   93.44
   3   9   5   17.32  109.85
  -3  -9   5   23.56  101.37
  -3  -9   5   77.16  101.48
  -3   9  -5   -0.29   95.76
   3  -9  -5   65.98   98.35
  -3   9   5   93.05  102.50
   3   9  -5   47.04   94.13
  -3  -9  -5   69.28  151.75
   3  -9   5   91.58   99.17
   3  -9   5  152.60  103.71
   3   9  -5   41.47  105.65
   3  -9  -6  492.03  249.18
   3   9   6  525.47  248.52
  -3  -9   6 1119.57  224.52
   3  -9  -6 1244.81  204.11
  -3  -9   6  955.13  245.00
  -3   9  -6 1304.95  209.18
  -3   9   6  905.78  239.75
  -3  -9  -6  998.67  341.25
   3  -9   6 1219.09  222.11
   3   9  -6 1107.82  242.36
   3   9  -6 1136.10  217.27
  -3  -9  -6 1066.33  231.70
   3  -9   6 1216.85  222.06
   3  -9  -7    1.52  121.44
  -3   9  -7    0.48  127.38
   3   9   7  173.79  139.80
  -3  -9   7  373.54  133.97
   3   9  -7  341.98  189.45
   3   9  -7   89.72  133.91
  -3  -9  -7    5.40  123.13
  -3   9   7  123.67  206.18
   3  -9   7  340.03  131.49
   3  -9   7  359.27  138.62
  -3  -9  -7  228.79  132.18
  -3   9  -8   19.08  108.25
   3   9   8  -34.21  113.63
  -3  -9   8    5.21  103.08
   3  -9  -8   10.87   96.36
  -3   9  -8    0.75   98.79
   3   9  -8  385.34   97.26
  -3  -9  -8  200.52  107.16
  -3   9   8  153.85  164.88
  -3  -9  -8   -2.48  106.04
   3   9  -8   89.20  104.30
   3  -9   8    3.02  103.37
  -3   9  -9   32.02   86.13
  -3   9  -9    0.83   78.67
  -3  -9   9   14.37   85.54
   3   9   9   54.43  112.61
   3  -9  -9    8.63   75.57
   3   9  -9   10.12   88.69
   3   9  -9  174.23   84.73
  -3  -9  -9   47.14   83.43
  -3   9   9   97.00   90.22
   3  -9   9  139.35   85.35
  -3  -9  -9    6.26   81.21
  -3   9 -10   -8.33   72.86
   3  -9 -10  379.93   84.90
  -3  -9  10    2.97   95.14
  -3   9 -10    2.80   84.73
   3   9  10   36.78   67.46
  -3   9  10  140.13   91.18
  -3  -9 -10  126.76   67.01
   3   9 -10    6.79   86.26
  -3  -9 -10  480.01   94.24
  -3   9 -11   -0.83   64.24
   3  -9 -11   97.21   61.96
   3   9 -11    2.56  103.69
  -3  -9 -11  127.97   56.79
   3 -10   0  585.76  139.50
  -3 -10   0   10.60  150.92
  -3 -10   0  621.33  137.01
  -3  10   0   -0.36  146.24
   3 -10   0   19.48  145.65
   3  10   0  279.72  139.74
  -3 -10   1   10.25  207.96
   3 -10  -1    3.93  127.78
   3  10   1  232.41  127.48
   3 -10  -1  126.74  196.92
  -3  10  -1    0.83  131.13
  -3 -10   1  454.03  125.91
   3 -10   1   -9.38  130.51
  -3 -10  -1   28.25  155.55
  -3 -10  -1  325.41  124.82
   3 -10   1  377.06  129.37
  -3  10   1  339.39  138.19
   3  10  -1  316.87  134.74
   3 -10  -2  856.30  191.45
  -3  10  -2   -0.99  194.46
   3  10   2  671.28  215.18
  -3 -10   2  888.03  291.99
  -3 -10   2 1218.70  198.79
  -3 -10  -2  950.54  184.62
  -3  10   2  832.47  206.63
   3 -10   2 1138.29  188.88
   3 -10   2   -6.20  189.39
   3  10  -2  612.53  191.95
  -3 -10   3  480.47  152.61
   3 -10  -3  444.10  151.42
   3  10   3  259.42  168.98
  -3  10  -3   -0.21  151.72
  -3 -10   3   20.90  242.30
  -3 -10  -3  536.10  154.02
   3 -10   3    2.38  153.58
  -3  10   3  252.25  241.14
   3 -10   3  638.60  155.39
   3  10  -3  418.93  154.21
  -3 -10   4 2052.72  282.24
   3 -10  -4 1746.65  292.29
  -3 -10   4 1859.00  282.03
   3  10   4 1151.89  312.99
  -3  10  -4 1867.98  268.59
  -3 -10  -4 2080.54  283.49
   3  10  -4 2297.47  288.72
  -3  10   4 1838.19  290.02
   3 -10   4 2234.38  288.96
   3 -10   4 2105.84  281.34
  -3 -10   5  421.83  148.46
   3 -10  -5   15.48  147.74
   3 -10  -5  217.79  148.41
  -3  10  -5    0.15  151.14
  -3 -10   5  485.25  151.58
   3  10   5  136.97  159.79
   3  10  -5  236.24  143.06
  -3  10   5  339.20  161.88
   3 -10   5  366.37  150.51
   3 -10   5  549.40  154.55
  -3 -10  -5  361.30  147.78
  -3 -10   6 1203.26  366.51
  -3  10  -6 1534.24  238.43
   3 -10  -6  359.19  242.56
   3  10   6  346.63  252.47
  -3 -10   6 1445.20  250.23
   3 -10  -6 1526.74  223.87
   3 -10   6 1656.47  248.22
  -3 -10  -6 1541.53  257.25
   3 -10   6 1613.77  252.20
  -3  10   6 1434.33  257.33
   3  10  -6 1512.58  232.32
   3 -10  -7   -2.70  104.18
  -3 -10   7  181.75   98.23
   3  10   7   75.88  115.58
  -3  10  -7    1.04   95.48
   3 -10   7  174.72  107.63
  -3  10   7   13.30  109.70
   3  10  -7  246.71   99.72
  -3 -10  -7   11.76   90.30
  -3 -10  -7  149.40  108.87
   3 -10   7   62.07  108.45
   3 -10  -8    3.50   73.18
  -3  10  -8    9.00   82.93
   3  10   8  -74.48  101.73
  -3 -10   8   29.07   80.24
  -3 -10   8    2.59   95.84
  -3  10  -8    5.78   72.44
  -3  10   8  -12.17   86.80
   3 -10   8  130.77   80.07
  -3 -10  -8    3.63   80.39
  -3 -10  -8  171.72   81.24
   3  10  -8  146.07   78.01
   3 -10  -9   35.89   55.90
  -3 -10   9    4.86   40.54
   3  10   9   40.51   39.78
  -3  10  -9    1.08   52.03
  -3  10  -9  -15.76   54.12
  -3 -10  -9   12.15   51.41
  -3  10   9    0.56   55.75
  -3 -10  -9   85.75   75.84
   3  10  -9    0.23   51.64
   3 -10 -10  129.88   75.42
  -3  10 -10   -0.51   44.51
   3  10 -10   -3.29   50.61
  -3 -11   0   10.55  158.49
  -3 -11   0  633.31  151.66
   3  11   0  311.97  155.17
   3 -11   0    9.39  157.30
  -3  11   0  381.13  153.62
   3 -11   0  513.49  151.52
   3  11   1   30.61   92.67
   3 -11  -1  137.44   92.03
  -3 -11   1   93.82  143.60
  -3 -11   1   -0.55   96.05
   3 -11  -1   14.47  102.74
  -3  11  -1   -1.89   93.04
  -3  11   1 -141.39  152.10
   3 -11   1  138.03   92.81
  -3 -11  -1   12.24  103.23
   3 -11   1    0.53   93.82
  -3 -11  -1   71.20   89.48
   3  11  -1   81.93   92.45
  -3 -11   2    1.07  145.24
   3  11   2  209.20  143.76
  -3 -11   2  435.21  141.22
   3 -11  -2  204.78  139.83
   3 -11   2  336.65  209.75
  -3 -11  -2  331.18  134.30
   3  11  -2  154.23  139.64
  -3  11   2  286.40  139.70
   3 -11   2   -0.04  133.84
   3 -11  -3  564.32  163.67
  -3 -11   3  846.70  164.63
  -3  11  -3    2.07  159.19
   3  11   3  122.46  256.02
  -3 -11   3   -0.33  165.40
   3 -11   3    0.28  163.46
  -3  11   3  514.24  166.34
   3  11  -3  441.90  170.39
  -3 -11  -3  545.93  161.84
   3 -11   3  812.16  163.20
  -3  11  -4   -1.21   97.92
   3  11   4   26.03  103.51
  -3 -11   4    0.94   96.97
   3 -11  -4   38.84  100.93
  -3 -11   4   97.29   97.60
   3 -11   4  165.68  103.62
  -3  11   4  164.99  104.05
   3  11  -4   93.25  100.88
  -3 -11  -4   64.43   96.84
   3 -11   4   -2.70   96.07
   3  11   5   -2.34  112.32
  -3  11  -5   -2.66  102.57
  -3 -11   5  210.23  114.75
   3 -11  -5   45.46  105.02
  -3 -11   5  299.35  103.63
   3  11  -5   68.88  115.54
   3 -11   5  186.12  109.02
   3 -11   5  127.32  102.63
  -3  11   5   94.42  120.42
  -3 -11  -5   23.98  168.74
  -3  11  -6   -3.47   83.04
  -3 -11   6    5.95   99.91
   3  11   6   87.68  115.71
   3 -11  -6   21.39  103.20
  -3 -11   6  120.86   90.04
   3 -11  -6  110.57   88.85
  -3 -11  -6   88.96   93.34
  -3  11   6   63.78   95.56
   3 -11   6   60.47   92.78
   3 -11   6   58.30   87.24
   3  11  -6   65.95   84.78
  -3  11  -7   -2.20  200.36
   3  11   7  177.77  218.08
  -3  11  -7 1362.44  172.07
  -3 -11   7 1325.96  181.03
   3 -11  -7  935.84  196.62
   3 -11   7 1558.93  176.35
  -3 -11  -7 1450.14  198.39
   3  11  -7 1323.07  167.18
  -3  11   7 1069.14  189.58
  -3 -11   8    0.48   75.09
  -3  11  -8   -8.16   71.52
  -3  11  -8    0.70   67.55
   3  11  -8    3.84   63.84
  -3  11   8  110.84   70.36
  -3 -11  -8  245.85   68.58
   3 -11   8   -4.13   75.71
  -3  12   0   76.30   75.89
  -3 -12   0    0.05   77.54
   3 -12   0   13.73   77.46
   3  12   0   35.94   78.62
   3 -12  -1  121.13  108.23
  -3  12  -1   93.84  152.57
  -3 -12   1  309.53  103.28
   3  12   1   70.64  109.44
  -3 -12   1  -10.79  169.26
  -3  12   1  114.76  101.56
   3 -12   1    4.55  107.32
  -3 -12  -1  128.61  151.49
   3 -12   1  195.30  112.19
   3  12  -1   -1.45  107.67
   3  12   2  141.76  153.07
  -3 -12   2    0.21  163.42
   3 -12  -2  506.45  161.09
  -3 -12   2  604.84  144.25
  -3  12  -2    0.28  146.91
  -3 -12  -2  684.42  138.99
  -3  12   2  575.21  146.98
   3  12  -2  475.87  158.67
   3 -12   2   -0.24  241.67
   3 -12   2  763.68  147.90
  -3 -12   3    0.76   72.81
   3  12   3   39.68   72.55
   3 -12  -3  104.05   75.14
  -3  12  -3   -0.26   70.21
  -3 -12   3   73.04   76.86
  -3 -12  -3   43.43   69.03
   3  12  -3  -15.46   76.32
   3 -12   3    0.15   73.41
   3 -12   3   -0.32  112.79
  -3  12   3    0.24  117.12
  -3 -12   4   -0.50  255.84
  -3 -12   4 1152.02  177.96
   3 -12  -4  360.82  168.29
   3  12   4  222.01  158.16
  -3  12  -4  996.97  159.61
   3  12  -4  511.02  178.56
  -3  12   4  619.08  181.67
   3 -12   4    1.20  260.00
  -3 -12  -4 1238.89  171.00
   3 -12   4 1401.47  254.26
   3  12   5   26.16   76.41
   3 -12  -5  153.34   77.94
  -3  12  -5    0.19   84.20
  -3 -12   5    2.07   85.72
  -3 -12   5  133.69   90.91
   3 -12   5    3.53   86.37
   3  12  -5    3.76   93.07
   3 -12   5    6.07   86.55
  -3 -12  -5  232.96   79.90
  -3  12   5  204.36   86.56
  -3  12  -6   -3.53   64.59
  -3 -12   6  -10.62   41.85
  -3 -12   6  -13.81   27.36
   3  12   6   26.33   27.71
   3 -12   6    3.04   43.21
   3  12  -6   -4.97   36.46
  -3 -12  -6    8.54   44.65
  -3  12   6   18.95   42.37
   3 -12   6    5.34   41.61
  -3  12  -7    0.70   35.84
  -3 -12   7   -6.92   36.28
  -3  12  -7    1.56   35.13
  -3  12   7   15.20   40.25
   3  12  -7    1.53   35.54
   3 -12   7  -11.57   36.94
  -3 -12  -7   19.21   31.84
  -3  13   0  -17.71   47.37
  -3 -13   0   -1.17   33.30
  -3 -13   0    6.18   47.19
   3 -13   0   26.66   36.13
   3  13   0   20.15   46.62
   3 -13   0   -6.00   46.64
   3  13   1  -15.52   50.60
   3 -13  -1   -7.81   51.73
  -3 -13   1   -0.78   81.92
  -3  13  -1   23.23   54.60
  -3 -13   1  -12.02   49.33
   3 -13   1   81.05   52.03
  -3 -13  -1  -10.44   54.99
   3 -13   1   54.64   53.56
  -3  13   1  -10.67   84.93
   3 -13  -2   55.23   55.47
  -3 -13   2   -1.14   57.10
  -3  13  -2   23.55   50.60
   3  13   2  -19.07   45.19
  -3 -13   2   -1.03   51.37
   3  13  -2   -3.78   51.33
  -3 -13  -2   39.88   50.85
   3 -13   2   43.31   52.18
  -3  13   2  -21.23   50.53
   3 -13   2    3.07   53.59
  -3  13  -3    0.41   40.84
   3 -13  -3   10.54   41.51
  -3 -13   3    5.38   44.63
   3  13   3   15.02   31.93
  -3 -13   3    0.29   36.65
   3 -13   3    5.01   42.39
  -3  13   3   -0.03   39.13
   3  13  -3    1.89   42.33
   3 -13   3    1.75   37.98
  -3 -13  -3   -9.20   40.10
   3 -13  -4   55.42   45.09
  -3 -13   4    2.06   60.26
  -3  13  -4   -1.58   53.67
  -3 -13   4   86.62   52.07
   3 -13   4   10.68   59.52
  -3 -13  -4   59.96   59.28
   3  13  -4   -0.04   84.38
   3 -13   4   -4.72   62.68
  -3  13   4   25.80   61.85
  -4   0   012382.58  390.63
  -4   0   011896.86  332.69
   4   0   011867.08  352.33
  -4   0   011760.55  297.01
   4   0   011988.02  344.61
   4   0   011859.57  333.48
  -4   0   011960.47  327.67
  -4   0   1 1797.94   66.48
   4   0   1 1790.68   30.83
  -4   0  -1 1803.74   76.43
  -4   0  -1 1772.42   74.24
   4   0  -1 1769.81   69.54
   4   0  -1 1782.96   77.43
  -4   0  -1 1725.05   74.51
  -4   0   1 1740.53   42.63
  -4   0   1 1809.06   76.81
   4   0  -1 1786.28   52.81
   4   0   1 1756.13   76.73
   4   0   1 1759.44   76.10
   4   0  -1 1731.67   67.20
  -4   0  -1 1684.34   81.09
   4   0   1 1665.77   83.25
  -4   0  -2 6720.29  233.64
   4   0  -2 6809.66  209.65
   4   0  -2 7145.11  209.42
   4   0   2 6632.10  159.53
   4   0   2 6586.63  227.23
  -4   0  -2 6505.21  222.71
   4   0  -2 6917.31  203.48
  -4   0  -2 6631.37  201.04
   4   0   2 6904.14  224.75
   4   0  -2 7076.87  212.73
  -4   0  -2 6769.39  228.90
  -4   0  -2 6728.89  224.39
   4   0  -3  264.74   59.20
  -4   0  -3  378.60   52.97
  -4   0  -3  313.00   53.17
   4   0   3  336.33   51.26
   4   0  -3  358.10   44.12
   4   0  -3  337.53   36.22
  -4   0  -3  303.18   52.87
   4   0   3  354.92   55.89
   4   0   3  269.52   31.89
   4   0  -3  332.36   46.36
  -4   0  -3  358.97   53.08
  -4   0  -3  293.26   36.02
  -4   0   3  309.66   37.35
   4   0   4   10.29   29.85
  -4   0  -4   15.98   27.14
   4   0  -4   49.22   16.53
  -4   0  -4    5.77   27.63
   4   0  -4  -11.50   20.12
   4   0  -4   27.51   24.24
   4   0   4    7.73   29.56
  -4   0  -4  -12.78   15.67
  -4   0  -4   29.41   26.41
   4   0  -4   15.87   23.06
   4   0   4   27.08   27.15
  -4   0   4   -2.25   19.35
  -4   0  -4    6.11   18.66
  -4   0  -4  -13.48   25.70
  -4   0  -5  618.44   79.92
   4   0   5  645.42   93.76
   4   0  -5  554.69   82.05
  -4   0   5  674.77   80.49
   4   0  -5  595.38   48.01
  -4   0  -5  636.05   84.57
  -4   0  -5  552.30   76.17
  -4   0  -5  566.84   64.22
  -4   0   5  672.70   95.50
   4   0  -5  538.61   23.04
   4   0  -5  605.47   66.57
  -4   0  -5  573.36   83.17
   4   0   5  546.25  127.97
  -4   0  -5  588.78   46.77
   4   0   5  650.19   69.47
   4   0  -5  649.30   76.08
   4   0  -6 2480.55  148.81
   4   0   6 2310.38  148.24
  -4   0   6 1839.82  126.29
  -4   0  -6 2232.22  140.35
   4   0  -6 2253.42  166.15
  -4   0  -6 2353.79  164.15
   4   0  -6 2002.91  102.89
  -4   0  -6 2370.29  166.62
   4   0   6 2256.13  172.04
  -4   0   6 2264.49  164.50
  -4   0  -6 2153.46  157.57
   4   0   6 2342.05  184.27
  -4   0   6 2460.69  144.62
   4   0  -6 2346.08  159.35
   4   0  -7  738.67  115.28
   4   0   7  583.29  123.68
  -4   0   7  589.89  118.09
   4   0   7  731.56  134.16
  -4   0   7  664.10   98.31
  -4   0  -7  639.56  111.00
   4   0   7  777.81  111.40
  -4   0  -7  704.29  118.15
  -4   0  -7  865.06  146.34
   4   0  -7  699.29  116.11
   4   0  -7  711.28  101.37
  -4   0  -8  437.71  103.99
  -4   0   8  413.10   98.42
   4   0  -8  432.00  114.39
   4   0  -8  329.10  107.55
   4   0  -8  386.62  111.72
   4   0   8  441.74  186.36
  -4   0  -8  324.17  106.80
   4   0   8  391.51  117.08
  -4   0  -9  701.05  154.40
   4   0  -9  479.47  156.34
   4   0   9  812.35  176.17
  -4   0  -9  908.46  155.27
   4   0  -9  965.92  167.00
   4   0  -9  839.43  158.89
  -4   0 -10 1745.11  236.12
   4   0 -10 1544.33  228.69
  -4   0  10 1755.02  251.34
   4   0  10 1572.26  249.32
  -4   0 -10 1569.04  233.36
  -4   0 -11  255.79  126.96
  -4   0  11   -0.82  143.74
  -4   0 -11  181.24  127.77
   4   0 -11  351.09  122.75
   4   0  11  297.54  132.41
  -4   0 -11  -28.93  151.43
  -4   0  12  168.25  231.36
   4   0 -12    6.52  133.95
  -4   0 -12  266.95  146.71
   4   0  12  548.69  223.96
  -4   0 -12  350.78  130.16
  -4   0 -13    8.64   58.17
  -4   0  13   58.97   68.33
   4   0  13   -5.68   63.72
   4   0 -13   -3.57   58.05
  -4   0 -14   46.02   37.11
   4   0  14    3.35   60.75
   4   0 -14   -1.58   58.95
   4  -1   0   33.36   23.81
  -4   1   0   62.73   13.43
  -4  -1   0   70.40   23.38
  -4   1   0  111.47   23.99
  -4   1   0    0.07   13.86
   4   1   0   60.84   17.01
   4   1   0   69.35   22.87
   4  -1   0   63.22   16.89
   4   1   0   -0.02   18.85
  -4   1   0   32.18   36.52
   4   1   0   58.78    6.38
   4  -1   0   59.03   13.23
   4  -1   0   62.48   24.22
  -4  -1   0   63.71   23.68
   4   1   0   89.66   24.69
  -4  -1   0   52.64   16.90
  -4  -1   1 1477.65   52.13
   4  -1  -1 1517.55   46.57
  -4   1  -1 1602.63   79.90
  -4  -1   1 1598.37   45.50
  -4  -1   1 1669.79   78.21
  -4   1  -1 1560.34   51.30
   4  -1  -1 1552.77   79.38
   4  -1  -1 1584.77   77.43
   4   1   1 1533.68   81.79
   4   1   1 1573.04   74.96
   4   1   1 1557.40   71.39
   4   1   1 1531.55   29.69
   4  -1  -1 1520.19   73.03
  -4   1  -1 1541.67   79.61
   4  -1  -1 1501.02   56.86
  -4  -1   1 1510.65   78.37
  -4   1   1 1584.29   72.76
  -4  -1  -1 1536.55   70.03
   4   1  -1 1561.71   77.78
   4   1  -1 1533.28   50.86
   4  -1   1 1613.17   79.34
  -4  -1  -1 1505.57   77.28
  -4   1   1 1611.14   76.79
   4  -1   1 1547.76   78.59
  -4   1   1 1600.94   48.33
   4  -1   1 1664.09  105.65
  -4  -1  -1 1604.21   84.25
   4   1  -1 1593.79   58.94
   4   1  -1 1485.75   77.46
   4   1  -1 1537.85   55.00
   4  -1   1 1597.63   64.66
   4  -1   1 1596.41   62.01
  -4  -1  -1 1606.31   73.29
  -4  -1   212918.04  401.36
   4  -1  -212719.63  415.73
   4   1   212695.55  405.39
   4  -1  -212908.38  344.25
   4  -1  -212804.67  400.38
  -4  -1   212957.28  409.85
   4   1   212919.04  332.80
  -4   1  -212803.79  394.73
   4   1   212550.04  410.00
  -4   1  -212267.61  330.72
   4  -1  -212439.36  362.62
  -4   1  -212322.49  438.60
  -4   1  -212799.19  411.90
  -4  -1  -212390.05  351.78
  -4   1   212791.26  366.97
   4  -1   212602.97  405.24
   4  -1   213027.01  356.87
   4  -1   212784.87  428.18
  -4  -1  -212751.64  463.59
   4  -1   212713.26  397.84
   4  -1   212519.01  385.26
  -4   1   212931.87  395.55
   4  -1   212394.38  406.32
   4   1  -212446.53  362.17
   4   1  -212749.55  392.67
   4   1  -212620.50  286.29
   4   1  -212889.58  405.49
  -4  -1  -212413.83  412.04
  -4  -1  -212578.42  402.49
  -4   1   212480.25  265.76
   4   1  -212845.45  335.70
  -4  -1  -211892.61  387.47
   4   1   3 4026.90  127.88
   4   1   3 3992.80  173.92
   4  -1  -3 4206.08  166.96
   4  -1  -3 4207.15  140.61
  -4   1  -3 4210.44  177.29
   4  -1  -3 4143.08  164.95
  -4   1  -3 4035.64  165.85
  -4  -1   3 4179.18  160.55
   4   1   3 4108.12  185.16
   4  -1  -3 4217.61  132.93
  -4   1  -3 4229.72  160.49
  -4   1  -3 4378.20  184.87
  -4  -1   3 4072.57  121.20
   4  -1   3 4097.91  186.77
   4   1  -3 4245.39  128.10
  -4  -1  -3 4142.96  177.94
  -4   1   3 3967.70  157.51
   4  -1   3 4034.26  183.81
  -4  -1  -3 4133.02  177.98
   4   1  -3 4035.78   83.08
  -4   1   3 4095.48  129.94
   4   1  -3 4232.27  159.16
  -4  -1  -3 4199.37  179.16
   4  -1   3 4392.12  152.06
   4  -1   3 4073.86  167.55
   4   1  -3 4256.94  178.19
  -4  -1  -3 4107.38  123.46
   4   1  -3 4040.25  157.64
   4  -1   3 4044.91  177.58
  -4  -1  -3 4083.55  180.96
   4  -1  -4 3419.06  181.27
  -4   1  -4 3370.69  158.83
   4  -1  -4 3484.61  158.58
   4   1   4 3196.23  179.57
   4   1   4 3372.79  220.10
  -4   1  -4 3473.21  181.01
   4  -1  -4 3336.78   78.30
   4  -1  -4 3509.33  116.63
  -4  -1   4 3522.10  119.39
  -4  -1   4 3598.14  163.91
  -4   1  -4 3424.70  139.51
   4   1   4 3336.45  129.67
  -4   1  -4 3377.82  170.23
   4   1   4 3339.19  175.25
   4  -1  -4 3434.11  161.22
  -4   1  -4 3371.94  177.00
  -4   1  -4 3222.36  156.46
   4   1  -4 3479.29  166.68
  -4  -1  -4 3237.10  129.18
  -4  -1  -4 3422.67  173.75
  -4  -1  -4 3289.43  163.93
  -4  -1  -4 3483.15  175.06
  -4   1   4 3467.32  136.61
   4   1  -4 3579.97  143.84
   4   1  -4 3402.42   92.35
   4   1  -4 3561.35  152.49
   4  -1   4 3597.19  195.49
   4  -1   4 3152.24  174.56
   4   1  -4 3226.80  157.46
   4   1  -4 3421.12   81.40
   4  -1   4 3364.13  135.05
  -4   1   4 3538.37  157.34
   4  -1   4 3544.59  172.77
  -4  -1  -4 3621.79  112.42
   4  -1  -5 3362.94  103.96
   4  -1  -5 4050.45  194.46
   4   1   5 3737.03  198.12
  -4   1  -5 3773.93  205.71
  -4  -1   5 4034.25  152.88
  -4   1  -5 4099.89  207.23
   4   1   5 3649.47  206.25
   4  -1  -5 3634.41  150.63
   4   1   5 3870.11  172.24
  -4   1  -5 3667.08  180.82
   4   1   5 3885.07  216.81
   4  -1  -5 3405.95  104.87
  -4   1  -5 3804.93  243.37
  -4  -1   5 3887.68  191.37
  -4   1  -5 3785.31  173.56
   4  -1  -5 3972.17  179.72
   4  -1  -5 4072.34  204.59
   4   1  -5 3723.49  151.08
   4   1  -5 3907.39  163.64
  -4   1   5 3810.19  126.69
  -4  -1  -5 3864.62  200.67
   4   1  -5 4107.93  263.65
  -4  -1  -5 3492.01  111.80
   4  -1   5 3901.34  183.18
  -4   1   5 3994.27  185.21
   4   1  -5 3919.37  199.02
  -4  -1  -5 3646.66  162.74
   4  -1   5 3759.27  152.91
   4  -1   5 3911.50  221.68
   4   1  -5 3738.21  106.89
  -4  -1  -5 3995.58  205.11
  -4  -1  -5 3909.86  199.78
   4  -1   5 3945.52  206.66
   4   1  -5 3803.98  107.15
   4   1   6 1188.26  103.63
   4   1   6 1186.28  131.91
  -4   1  -6 1117.00  148.95
   4  -1  -6 1094.90  113.02
  -4   1  -6 1140.26  125.87
  -4   1  -6 1101.86  108.85
  -4  -1   6 1270.54  181.09
   4   1   6 1055.37  124.95
  -4   1  -6 1153.08  160.87
  -4   1  -6 1197.02  121.30
  -4  -1   6 1096.58   87.36
   4  -1  -6 1137.78  124.01
   4  -1  -6 1228.97  160.37
   4   1  -6 1043.44  176.45
  -4   1   6 1281.02  110.43
   4  -1   6 1176.51  127.98
   4  -1   6  933.97   79.18
   4   1  -6 1041.53   91.68
  -4  -1  -6 1005.46  100.19
  -4  -1  -6 1097.20  120.81
   4  -1   6 1174.81  117.51
   4   1  -6 1143.32   92.67
  -4  -1  -6 1058.24  126.15
  -4  -1  -6 1113.29  118.59
  -4   1   6 1171.55  119.63
   4  -1   6 1078.24  135.47
   4   1  -6 1064.96  123.48
  -4  -1   7 1469.07  129.35
   4  -1  -7 1611.80  154.50
   4   1   7 1714.20  152.72
  -4  -1   7 1503.57  167.50
  -4   1  -7 1424.35  149.75
  -4   1  -7 1504.52  139.64
   4  -1  -7 1505.58  154.17
  -4   1  -7 1548.07  142.55
   4   1   7 1368.68  170.54
   4  -1  -7 1420.92  152.79
  -4   1   7 1509.57  162.44
  -4  -1  -7 1585.72  161.06
  -4  -1  -7 1555.26  143.64
  -4  -1  -7 1540.24  157.48
   4  -1   7 1540.58  170.53
   4  -1   7 1388.76  172.88
   4   1  -7 1547.32  165.07
   4   1  -7 1425.85  129.36
  -4   1   7 1449.88  137.85
   4   1  -7 1363.62  156.27
  -4  -1  -7 1375.17  162.54
  -4  -1  -7 1660.40  160.30
   4  -1   7 1533.99  224.29
  -4   1  -8 1735.00  185.85
   4  -1  -8 1715.90  187.98
  -4   1  -8 1747.14  178.42
   4   1   8 1743.82  189.89
  -4   1  -8 1659.91  191.63
   4   1   8 1735.79  205.14
   4  -1  -8 1832.28  189.11
   4  -1  -8 1594.67  186.55
  -4   1  -8 1696.60  171.50
   4  -1   8 1601.04  213.93
  -4  -1  -8 1747.77  185.38
  -4   1   8 1736.92  180.81
   4   1  -8 1823.60  190.32
  -4  -1  -8 1550.27  187.19
   4   1  -8 1582.54  185.25
   4  -1   8 1833.99  203.63
  -4   1  -9  272.57  114.41
   4   1   9  272.04  128.73
  -4   1  -9  412.07  118.63
   4  -1  -9  401.39  174.01
   4  -1  -9  253.86  114.21
   4   1  -9  549.30  131.92
  -4  -1  -9  339.90  118.63
   4   1  -9  406.51  117.91
  -4  -1  -9  298.02  119.68
   4  -1   9  360.19  212.84
  -4   1   9  -20.32  130.52
  -4  -1  -9  366.22  123.16
   4  -1 -10 2629.13  317.16
  -4   1 -10 2986.70  297.79
   4  -1 -10 2592.83  286.20
   4   1  10 2979.57  322.21
  -4   1 -10 2824.02  317.00
   4   1 -10 3133.72  320.04
  -4   1  10 2804.21  326.67
  -4  -1 -10 2926.34  297.62
  -4  -1 -10 2740.60  298.60
   4  -1  10 2554.63  319.83
  -4  -1 -10 2993.52  306.36
   4   1 -10 2591.58  289.51
  -4  -1  11  679.72  202.97
  -4   1 -11  773.73  180.57
   4   1  11  419.41  277.03
   4  -1 -11  756.20  175.27
  -4  -1 -11  955.17  185.82
  -4   1  11   -1.56  218.92
   4   1 -11  707.98  178.45
  -4  -1 -11  435.20  176.47
   4  -1  11  743.82  193.03
  -4  -1  12  202.12  130.08
   4  -1 -12    2.37  114.39
  -4   1 -12  259.88  112.35
   4   1  12   84.64  129.09
   4   1 -12   -0.12  114.50
   4  -1  12  328.91  124.05
  -4  -1 -12  178.56  117.94
  -4  -1 -12  154.23  121.25
  -4   1  12   92.88  128.41
  -4   1 -13  125.51   95.43
   4  -1 -13   -4.06   93.20
  -4  -1  13  162.78  105.34
   4   1  13  148.94  109.68
  -4  -1 -13  132.62  122.60
  -4  -1 -13  143.57  107.95
   4   1 -13    1.95   92.48
   4  -1  13  267.72  103.22
   4   1  14   -0.40   68.05
   4  -1 -14   -1.09   59.38
  -4  -1  14  144.05   63.80
  -4   1 -14   56.00   40.63
   4   1 -14    0.01   61.07
   4  -1  14   -2.40   64.86
  -4  -2   015657.62  429.56
  -4  -2   016120.06  473.89
   4   2   015639.68  418.45
   4  -2   015954.29  503.94
   4  -2   015849.38  363.62
  -4  -2   016331.27  501.91
   4   2   016176.14  421.50
   4   2   016103.57  477.13
  -4   2   016207.01  480.83
  -4   2   015702.86  493.61
   4   2   016299.05  512.09
   4   2   015762.97  540.75
  -4  -2   016217.58  508.99
   4  -2   016049.86  368.41
   4  -2   016128.27  480.00
  -4   2   016229.47  498.22
   4  -2   015931.07  490.31
  -4  -2   124650.43  797.29
  -4  -2   125049.55  740.88
   4   2   125036.87  675.81
   4  -2  -125860.90  832.09
  -4  -2   124756.67  655.62
  -4   2  -124938.87  759.34
  -4   2  -124509.90  768.61
   4  -2  -124696.67  773.00
  -4   2  -124979.79  813.11
   4   2   124642.83  805.76
   4  -2  -125105.27  734.29
   4   2   125626.78  708.87
   4   2   125406.48  802.68
   4   2   124478.65  753.07
   4  -2  -125268.81  806.00
  -4  -2   124861.31  803.01
   4   2  -125328.62  878.28
   4   2  -125033.81  729.97
  -4   2   125632.36  563.20
  -4  -2  -125368.65  800.72
   4  -2   124145.89  777.99
  -4  -2  -125019.95  767.06
   4  -2   125099.14  838.70
  -4   2   125565.00  813.71
   4   2  -124476.81  716.83
  -4  -2  -124694.99  751.51
   4   2  -124907.38  810.88
  -4  -2  -125484.10  822.05
   4  -2   124883.21  696.59
   4  -2   124240.16  690.48
  -4   2   124595.11  766.47
   4  -2   125009.70  814.50
  -4   2  -2 2744.90  130.76
   4   2   2 2644.14  128.78
  -4   2  -2 2765.10  155.89
  -4  -2   2 2766.38  114.97
   4  -2  -2 2671.35   63.00
   4   2   2 2705.59   86.75
  -4   2  -2 2845.07  132.33
   4  -2  -2 2849.13  130.96
   4  -2  -2 2727.01  104.76
  -4   2  -2 2846.19  112.84
   4  -2  -2 2791.26  120.80
  -4  -2   2 2656.51  124.71
  -4  -2   2 2855.08  128.37
   4   2   2 2758.51  181.12
   4  -2  -2 2614.27   83.59
   4   2   2 2678.51  127.67
   4   2  -2 2715.10  129.88
  -4  -2  -2 2601.84  117.56
   4  -2   2 2846.32  117.21
  -4  -2  -2 2733.98  134.55
   4  -2   2 2600.79  110.91
   4   2  -2 2904.11  113.86
  -4   2   2 2669.27  103.70
  -4   2   2 2683.02   82.32
   4  -2   2 2754.85  124.08
  -4   2   2 2723.59  128.68
  -4  -2  -2 2662.94   98.26
   4   2  -2 2923.82  136.86
   4  -2   2 2801.32  129.24
  -4  -2  -2 2711.40  129.63
   4   2  -2 2678.99   85.00
  -4   2   2 2706.00   62.74
   4  -2   2 2720.41  106.56
   4   2  -2 2701.22   63.21
   4  -2   2 2734.85  131.60
  -4   2  -3 1402.98  102.43
   4   2   3 1409.88   67.84
  -4  -2   3 1392.74   39.74
  -4  -2   3 1379.75   91.86
   4   2   3 1416.56   99.84
  -4  -2   3 1432.63  102.25
   4  -2  -3 1348.86   67.09
   4  -2  -3 1266.48   90.38
   4  -2  -3 1398.80   54.68
  -4   2  -3 1302.81   93.72
  -4   2  -3 1370.07   92.08
  -4   2  -3 1317.92   82.06
   4  -2  -3 1302.71   97.59
   4  -2  -3 1422.08   65.00
   4   2   3 1501.51  100.74
  -4   2  -3 1422.72   86.09
   4   2   3 1370.69  104.83
   4  -2   3 1397.31  152.77
   4  -2   3 1383.22   92.91
   4  -2   3 1296.76   92.95
   4   2  -3 1334.43   89.95
   4   2  -3 1352.63   93.74
   4  -2   3 1484.92   88.07
   4   2  -3 1376.88   41.80
  -4   2   3 1441.67   94.36
   4   2  -3 1376.86  101.33
   4  -2   3 1403.64   93.32
  -4  -2  -3 1494.90  107.69
   4   2  -3 1337.63   52.33
  -4   2   3 1264.10   50.73
  -4  -2  -3 1338.38   78.49
  -4  -2  -3 1302.72   94.22
  -4  -2  -3 1480.05  101.64
  -4   2   3 1325.58   62.86
   4  -2  -4  974.11   91.84
   4  -2  -4  877.74   44.13
  -4   2  -4  975.61  113.41
   4  -2  -4  937.41   88.03
   4  -2  -4  993.30   59.53
   4   2   4  936.11   94.95
   4   2   4  899.81   95.43
  -4  -2   4  902.03   92.05
  -4   2  -4  952.29   93.44
   4   2   4  994.52  137.14
   4  -2  -4  898.10   46.80
  -4   2  -4  840.60   71.75
  -4   2  -4  912.55   80.41
   4   2   4  933.31   66.49
  -4   2  -4  870.28   76.14
  -4  -2   4  896.64   53.19
  -4  -2   4  916.68   86.96
   4  -2   4  936.91   98.63
   4  -2   4  849.61   91.94
   4   2  -4 1000.76  126.15
   4   2  -4  881.61   79.81
   4   2  -4  892.21   45.07
  -4   2   4  836.81   46.20
  -4  -2  -4  922.13   66.25
   4   2  -4  771.72   92.71
  -4   2   4  792.03   43.46
   4   2  -4  808.72   54.00
  -4   2   4  938.16   85.98
  -4  -2  -4  858.03   92.81
   4  -2   4  917.40   76.07
   4  -2   4  889.15   84.25
  -4  -2  -4  825.53   90.03
  -4  -2  -4  871.57   40.22
   4  -2   4  930.46   87.99
  -4   2  -516553.24  621.24
   4  -2  -517025.13  555.36
  -4  -2   517162.22  528.75
  -4  -2   517051.07  668.29
   4  -2  -517120.86  597.31
  -4   2  -516986.86  620.06
   4   2   517369.70  693.12
  -4   2  -516777.57  618.82
   4  -2  -516798.16  656.95
   4   2   516983.40  687.47
   4  -2  -516213.47  528.94
  -4   2  -517032.88  668.62
  -4  -2   516971.65  665.05
   4  -2  -517759.56  681.91
   4   2   516870.65  609.96
   4  -2   516657.74  670.64
  -4   2   517223.42  669.07
   4  -2   517526.50  757.77
  -4  -2  -516505.36  649.86
   4   2  -517216.08  628.30
   4   2  -516871.88  654.93
  -4   2   517057.11  648.84
   4  -2   517757.69  670.77
   4  -2   517357.84  699.81
   4  -2   517504.58  633.21
  -4  -2  -516838.02  661.34
  -4  -2  -516625.90  661.52
   4   2  -516271.17  518.87
   4   2  -517373.98  676.16
  -4  -2  -517147.85  609.62
   4   2  -517295.17  527.03
   4  -2  -6 1325.28  139.42
   4   2   6 1440.75  162.28
  -4   2  -6 1443.76  139.94
   4   2   6 1477.38  123.75
  -4  -2   6 1480.20  143.80
  -4   2  -6 1533.21  129.20
  -4   2  -6 1571.73  126.39
  -4   2  -6 1356.55  126.68
   4   2   6 1460.95  149.24
  -4   2  -6 1383.62  145.78
   4  -2  -6 1511.48  140.98
   4  -2  -6 1390.86  118.30
  -4  -2  -6 1633.50  129.09
   4   2  -6 1367.97  117.22
  -4   2   6 1485.32  143.13
   4   2  -6 1477.48  141.34
   4  -2   6 1579.67  162.58
   4  -2   6 1411.03  138.20
   4  -2   6 1504.71  154.53
  -4   2   6 1374.97  130.08
  -4  -2  -6 1556.87  141.91
  -4  -2  -6 1482.79  144.33
   4   2  -6 1495.74  150.28
   4  -2   6 1568.76  145.39
  -4  -2  -6 1509.49  144.14
  -4   2  -7  416.12   86.79
  -4   2  -7  480.65   97.23
   4  -2  -7  394.61   94.43
  -4   2  -7  330.63   88.43
   4   2   7  357.45   87.08
  -4   2  -7  358.05   85.26
  -4   2  -7  342.61   98.98
  -4  -2   7  357.30  100.15
   4   2   7  282.08  100.39
   4   2   7  340.00  111.85
   4  -2  -7  414.18  101.47
  -4   2   7  249.56   93.78
   4  -2   7  309.81  105.58
  -4  -2  -7  379.48  104.54
   4   2  -7  396.81  102.29
  -4   2   7   15.53   90.43
   4   2  -7  439.66  100.69
   4  -2   7  445.06  110.01
   4  -2   7  265.92   97.80
  -4  -2  -7  505.74   91.94
  -4   2   7  432.54  100.48
  -4  -2  -7  370.99  101.66
  -4  -2  -7  308.22   95.55
   4   2   8  157.83   83.42
  -4   2  -8  135.37   72.75
   4  -2  -8  136.38   78.67
   4  -2  -8   93.00   77.20
  -4   2  -8   79.32   78.21
  -4   2  -8   81.15   78.46
  -4   2  -8  150.07   77.65
   4   2  -8   25.63   81.92
  -4  -2  -8   86.32   75.11
   4   2  -8  108.84   81.29
  -4   2   8  -10.62   87.99
  -4  -2  -8  125.30   80.73
   4  -2   8   98.34   91.66
  -4  -2  -8  117.28   75.54
   4  -2  -9  280.48  108.67
  -4   2  -9  280.48  120.65
  -4   2  -9   98.26  110.91
   4   2   9  326.59  121.89
   4  -2  -9  174.50  110.15
  -4   2  -9  314.24  113.70
   4   2  -9  212.88  109.11
  -4   2   9  -18.54  128.45
  -4  -2  -9  215.88  116.03
   4   2  -9  349.45  119.44
  -4  -2  -9  206.98  108.61
   4  -2   9  300.84  127.50
  -4  -2  -9  290.64  112.67
   4   2  10  289.26  165.59
  -4   2 -10  596.98  155.56
  -4   2 -10  538.00  156.00
   4  -2 -10  561.49  147.36
   4  -2 -10  596.50  239.90
   4   2 -10  609.13  153.49
  -4  -2 -10  432.69  154.58
  -4   2  10   -1.43  265.17
   4   2 -10  685.59  160.96
   4  -2  10  509.63  255.19
  -4  -2 -10  302.85  152.78
  -4  -2  11 5625.56  481.90
  -4   2 -11 5670.58  520.70
   4   2  11 5558.12  490.84
   4  -2 -11 5070.47  453.96
   4  -2 -11 5498.08  425.76
  -4   2 -11 6347.92  466.27
  -4  -2 -11 4793.89  506.30
   4  -2  11 6023.57  468.85
   4   2 -11 5661.08  438.73
  -4  -2 -11 5774.23  447.43
  -4  -2 -11 5376.82  506.76
   4   2  12  730.24  198.35
  -4  -2  12 1115.06  217.18
   4  -2 -12    3.20  179.51
   4  -2 -12  691.48  205.45
  -4   2 -12  664.25  270.31
  -4  -2 -12  432.90  186.80
   4   2 -12  933.09  181.99
   4  -2  12 1011.30  199.24
  -4  -2 -12  983.24  183.01
   4   2  13  147.52  162.84
  -4   2 -13  274.77  105.37
  -4  -2  13   90.50  176.40
   4  -2 -13   -3.40   96.84
  -4  -2 -13  293.13  105.73
   4   2 -13   -4.11   96.49
   4  -2  13  288.69  165.77
  -4  -2 -13  161.04  162.20
  -4  -2  14    5.87   46.83
   4  -2 -14   -1.96   61.32
   4   2 -14    3.23   39.66
   4  -2  14    5.99   44.62
  -4   3   016996.65  571.77
  -4   3   016904.24  554.04
   4  -3   017115.67  559.92
   4   3   017060.26  566.67
   4  -3   017074.00  551.36
  -4  -3   016703.05  549.14
   4   3   017494.51  643.62
  -4  -3   016766.54  558.38
   4   3   017092.16  510.07
   4  -3   016271.11  559.60
  -4   3   016767.16  561.21
  -4  -3   016883.93  460.51
   4   3   016590.58  512.93
  -4  -3   016980.70  570.62
   4   3   017115.88  605.70
  -4   3  -111987.64  405.49
   4  -3  -112027.81  405.22
  -4  -3   111904.42  409.40
   4   3   111816.86  382.71
  -4   3  -111728.53  484.85
   4   3   112036.91  397.66
   4  -3  -111733.63  391.43
  -4  -3   111967.21  415.41
  -4  -3   111791.68  378.60
   4   3   111923.05  408.34
   4  -3  -112109.41  384.93
  -4  -3   111585.38  262.06
   4   3   111848.22  364.54
  -4   3  -111249.19  368.52
   4   3   111734.24  405.90
   4  -3  -112074.64  406.43
  -4  -3   111999.89  383.32
   4   3   111656.34  368.31
  -4  -3  -112328.62  421.57
   4  -3   111706.58  473.87
   4  -3   111899.59  388.54
   4  -3   111951.75  413.38
   4   3  -111704.40  414.53
   4  -3   111609.99  307.51
   4  -3   111524.32  313.54
  -4  -3  -111913.87  405.82
   4   3  -111559.57  370.39
   4   3  -111465.01  370.24
  -4   3   111840.64  399.65
  -4   3   111840.89  396.63
   4   3  -112092.66  418.34
  -4  -3  -111590.16  353.82
  -4  -3  -111786.29  383.26
  -4   3  -2 9751.36  358.46
  -4   3  -2 9841.32  365.02
   4  -3  -2 9813.37  321.26
   4  -3  -210040.70  354.67
   4  -3  -2 9876.03  314.58
   4   3   2 9692.44  300.48
   4   3   210001.99  347.64
  -4  -3   2 9732.33  344.77
   4   3   2 9998.09  359.05
   4   3   210130.14  371.68
  -4  -3   2 9994.28  360.83
  -4   3  -2 9758.15  348.90
   4  -3  -210279.71  365.17
  -4   3  -2 9671.14  366.39
  -4  -3   2 9995.32  368.07
  -4  -3  -2 9513.22  352.57
  -4  -3  -2 9582.81  305.42
  -4  -3  -210268.91  369.44
   4   3  -210070.86  374.37
  -4   3   2 9605.07  303.29
   4  -3   210908.72  359.79
  -4   3   2 9335.91  343.96
   4  -3   2 9775.40  362.95
   4  -3   2 9901.78  303.94
   4   3  -2 9643.79  362.11
   4  -3   2 9390.57  356.32
  -4   3   2 9773.52  320.85
   4  -3   2 9927.97  352.94
   4   3  -2 9480.09  332.72
   4   3  -2 9586.45  307.92
  -4  -3  -2 9612.23  377.41
   4   3   3 5565.69  237.79
   4   3   3 5674.40  244.66
  -4  -3   3 5481.37  241.58
   4  -3  -3 5701.22  226.58
   4   3   3 5578.67  202.31
  -4   3  -3 5757.99  235.74
  -4   3  -3 5487.69  238.76
  -4   3  -3 5556.31  298.07
   4  -3  -3 5809.41  246.52
  -4   3  -3 5466.78  207.52
  -4   3  -3 6020.87  231.88
   4   3   3 5432.83  242.79
   4  -3  -3 5771.82  247.06
  -4  -3   3 5635.78  240.76
   4  -3  -3 5699.86  192.07
   4   3  -3 5523.13  188.22
   4  -3   3 5512.60  296.06
  -4   3   3 5735.83  134.90
  -4   3   3 5518.66  234.18
  -4  -3  -3 5742.41  207.11
  -4  -3  -3 5604.83  228.39
  -4   3   3 5436.70  184.13
  -4  -3  -3 5506.55  242.19
  -4  -3  -3 5783.72  211.04
  -4   3   3 5778.38  193.38
   4   3  -3 5606.19  242.36
  -4  -3  -3 5833.39  254.75
   4  -3   3 5925.16  227.04
   4  -3   3 5571.28  253.92
   4   3  -3 5739.91  250.19
   4   3  -3 5627.63  232.81
   4  -3   3 5701.85  214.33
   4  -3   3 5505.31  242.89
   4   3   4 5018.06  241.44
  -4   3  -4 5100.49  242.47
   4  -3  -4 5153.75  249.54
   4  -3  -4 4793.76  162.53
   4   3   4 5238.91  255.61
  -4  -3   4 5108.23  245.83
   4   3   4 5028.18  249.64
   4  -3  -4 5170.06  245.88
  -4   3  -4 5081.25  222.80
   4   3   4 5134.20  211.38
   4  -3  -4 4891.78  180.52
  -4   3  -4 5213.48  231.91
  -4   3  -4 5206.27  218.85
  -4  -3   4 5138.31  242.10
  -4   3  -4 5084.38  206.46
   4   3  -4 4802.92  176.22
  -4  -3  -4 4919.24  238.30
   4   3  -4 4781.36  230.55
   4  -3   4 5078.24  255.82
  -4   3   4 5225.48  172.89
   4  -3   4 5085.30  232.36
   4  -3   4 4960.89  219.81
   4   3  -4 4958.67  248.96
  -4  -3  -4 5164.32  240.70
   4  -3   4 5092.60  291.32
  -4  -3  -4 4894.74  204.23
  -4   3   4 4756.73  231.43
  -4   3   4 4553.58  156.17
   4   3  -4 5148.89  236.02
  -4   3   4 4603.87  179.29
  -4   3   4 5103.71  241.27
  -4  -3  -4 4857.97  153.05
   4  -3  -5  529.05   91.58
   4   3   5  473.84   90.43
   4   3   5  527.39   73.02
  -4   3  -5  617.63   84.87
   4   3   5  513.74   91.58
   4  -3  -5  409.12   55.08
  -4   3  -5  539.89   91.00
  -4  -3   5  485.05   94.77
  -4   3  -5  567.44   70.12
   4  -3  -5  551.26   90.46
   4   3   5  458.07  100.28
  -4   3  -5  493.92   72.42
  -4   3  -5  456.54   79.47
  -4  -3   5  667.43   93.52
  -4  -3  -5  522.30   89.18
   4   3  -5  464.49   55.33
   4  -3   5  475.29   85.67
  -4   3   5  466.54   61.64
  -4   3   5  474.32   90.06
   4  -3   5  452.64   88.46
  -4   3   5  391.28   54.43
   4   3  -5  606.83   88.97
  -4  -3  -5  495.37   91.43
   4  -3   5  575.49   79.79
  -4   3   5  536.58   89.77
  -4  -3  -5  512.23   74.79
   4  -3   5  659.13   97.54
   4   3  -5  588.86   93.35
   4   3  -5  589.31   86.76
   4  -3  -610244.44  486.77
  -4  -3   610686.41  477.90
   4   3   610567.22  522.13
  -4   3  -610739.71  480.96
   4   3   610277.53  491.73
  -4  -3   610276.07  598.98
  -4  -3   610455.70  498.18
   4   3   610401.73  472.74
  -4   3  -610783.65  450.20
  -4   3  -610384.58  434.41
  -4   3  -610665.70  486.24
   4  -3  -610534.39  496.71
   4  -3   610596.00  465.03
  -4   3   610262.09  445.95
  -4   3   610190.26  469.94
  -4  -3  -610779.70  613.62
   4  -3   610499.07  487.89
  -4   3   610572.45  496.57
   4   3  -610229.89  486.46
  -4  -3  -610545.65  498.27
  -4  -3  -610994.73  480.46
   4  -3   6 9958.12  495.38
   4   3  -610674.01  511.32
  -4  -3  -610302.83  485.84
   4  -3   610497.60  498.66
   4  -3   610514.95  484.91
   4  -3  -7  424.49  110.24
   4   3   7  397.55  112.87
  -4   3  -7  443.02  103.27
  -4   3  -7  354.41   97.04
  -4   3  -7  378.17  110.40
   4  -3  -7  417.89  111.85
   4   3   7  486.32   98.49
  -4   3  -7  488.72  166.90
  -4   3  -7  464.26   95.83
  -4  -3   7  363.18  104.66
   4  -3   7  397.29  110.64
   4   3  -7  513.85  110.69
   4  -3   7  356.29   97.01
  -4  -3  -7  433.67  115.76
   4   3  -7  506.11  115.33
  -4   3   7  592.21  110.76
  -4  -3  -7  416.33  103.52
   4  -3   7  470.52  112.13
   4  -3   7  489.24  122.10
  -4  -3  -7  419.78  114.74
  -4  -3  -7  413.75  108.76
   4  -3  -8  280.01  106.01
  -4   3  -8  251.03  100.54
  -4   3  -8  314.21  108.12
   4   3   8  248.61  109.62
   4  -3  -8  318.15  108.79
   4   3  -8  201.49  115.29
   4  -3   8  291.14  122.45
   4   3  -8  256.08  112.21
  -4  -3  -8  241.53  105.42
  -4  -3  -8  221.03  106.31
  -4  -3  -8  280.57  110.57
   4  -3  -9  153.27  208.34
  -4   3  -9  559.90  148.03
   4   3   9  302.99  142.46
   4  -3  -9  407.49  140.79
  -4   3  -9  522.17  127.85
   4   3  -9  453.91  142.25
   4   3  -9  487.78  219.92
   4  -3   9  371.40  155.66
  -4  -3  -9  430.31  139.84
  -4  -3  -9  499.62  144.42
  -4  -3  -9  323.07  136.02
  -4   3 -10 1215.44  216.72
   4  -3 -10  960.76  207.56
   4  -3 -10  928.97  204.18
   4   3  10   -2.29  213.86
  -4   3 -10 1435.90  207.95
  -4  -3 -10  999.33  205.20
  -4  -3 -10 1141.60  209.32
   4   3 -10 1366.51  223.92
   4   3 -10 1308.71  198.56
  -4  -3 -10 1032.03  226.61
   4  -3  10 1282.71  237.34
   4  -3 -11 1340.35  217.97
   4   3  11 1202.53  240.46
  -4   3 -11  110.79  248.15
   4  -3 -11 1285.60  233.90
  -4   3 -11 1308.85  218.96
  -4  -3 -11  121.51  243.87
   4   3 -11 1248.38  209.42
   4   3 -11 1295.71  231.99
   4  -3  11 1578.22  233.05
  -4  -3 -11 1321.07  213.38
  -4  -3 -11  723.23  229.55
   4  -3 -12  -41.69   62.00
  -4   3 -12   94.33   64.71
   4   3  12   23.25   67.25
  -4  -3  12  -11.02   72.69
   4  -3 -12   -3.01   61.25
   4  -3  12  -22.69   66.66
[truncated: 665,351 more chars]
